# Supplementary material for: Improving diagnostic sensitivity of combined dermoscopy and reflectance confocal microscopy imaging through double reader concordance evaluation in telemedicine settings: A retrospective study of 1000 equivocal cases
Source: PLoS One. 2017 Nov 9;12(11):e0187748. doi: 10.1371/journal.pone.0187748 (PMC5679638; doi:10.1371/journal.pone.0187748)
Supplement: S1 Table — (XLSX) [file pone.0187748.s001.xlsx]

## Sheet: DoubleRead_1.xls
READER NUMBER	CASE NUMBER	Actual Diagnosis	Diagnosis Binary	PROPOSED MANAGEMENT WITH RCM	confidence for RCM management
1	1	NEVUS(E)	BENIGN	NON EXCISION	LOW CONFIDENCE
1	5	NEVUS(E)	BENIGN	NON EXCISION	LOW CONFIDENCE
1	9	NEVUS(M)	BENIGN	EXCISION	LOW CONFIDENCE
1	11	NEVUS(D)	BENIGN	EXCISION	LOW CONFIDENCE
1	17	NEVUS(D)	BENIGN	NON EXCISION	LOW CONFIDENCE
1	23	SPITZ NEVUS	BENIGN	EXCISION	LOW CONFIDENCE
1	25	NEVUS(M)	BENIGN	EXCISION	LOW CONFIDENCE
1	26	NEVUS(M)	BENIGN	NON EXCISION	LOW CONFIDENCE
1	36	NEVUS(E)	BENIGN	NON EXCISION	LOW CONFIDENCE
1	45	NEVUS(M)	BENIGN	NON EXCISION	LOW CONFIDENCE
1	49	MELANOMA	MALIGNANT	EXCISION	HIGH CONFIDENCE
1	54	NEVUS(M)	BENIGN	NON EXCISION	HIGH CONFIDENCE
1	56	MELANOMA	MALIGNANT	EXCISION	HIGH CONFIDENCE
1	59	SEBORRHEIC KERATOSIS	BENIGN	NON EXCISION	LOW CONFIDENCE
1	61	NEVUS(E)	BENIGN	NON EXCISION	HIGH CONFIDENCE
1	64	NEVUS(M)	BENIGN	EXCISION	LOW CONFIDENCE
1	69	NEVUS(M)	BENIGN	EXCISION	LOW CONFIDENCE
1	75	NEVUS(M)	BENIGN	EXCISION	LOW CONFIDENCE
1	78	NEVUS(M)	BENIGN	NON EXCISION	LOW CONFIDENCE
1	80	NEVUS(M)	BENIGN	EXCISION	LOW CONFIDENCE
1	82	NEVUS(M)	BENIGN	NON EXCISION	LOW CONFIDENCE
1	88	NEVUS(M)	BENIGN	EXCISION	LOW CONFIDENCE
1	90	NEVUS(M)	BENIGN	NON EXCISION	LOW CONFIDENCE
1	95	NEVUS(M)	BENIGN	NON EXCISION	LOW CONFIDENCE
1	100	NEVUS(D)	BENIGN	NON EXCISION	LOW CONFIDENCE
1	102	NEVUS(E)	BENIGN	NON EXCISION	LOW CONFIDENCE
1	110	NEVUS(M)	BENIGN	NON EXCISION	LOW CONFIDENCE
1	127	NEVUS(M)	BENIGN	NON EXCISION	HIGH CONFIDENCE
1	130	NEVUS(M)	BENIGN	NON EXCISION	HIGH CONFIDENCE
1	134	NEVUS(M)	BENIGN	NON EXCISION	LOW CONFIDENCE
1	138	NEVUS(M)	BENIGN	NON EXCISION	LOW CONFIDENCE
1	141	NEVUS(M)	BENIGN	NON EXCISION	LOW CONFIDENCE
1	142	BASAL CELL CARCINOMA	MALIGNANT	EXCISION	HIGH CONFIDENCE
1	143	NEVUS(M)	BENIGN	NON EXCISION	LOW CONFIDENCE
1	145	MELANOMA IN SITU	MALIGNANT	EXCISION	HIGH CONFIDENCE
1	147	NEVUS(E)	BENIGN	NON EXCISION	HIGH CONFIDENCE
1	153	NEVUS(M)	BENIGN	NON EXCISION	LOW CONFIDENCE
1	159	NEVUS(M)	BENIGN	EXCISION	LOW CONFIDENCE
1	164	NEVUS(M)	BENIGN	EXCISION	HIGH CONFIDENCE
1	166	NEVUS(M)	BENIGN	EXCISION	LOW CONFIDENCE
1	176	SOLAR KERATOSIS / LPLK	BENIGN	NON EXCISION	HIGH CONFIDENCE
1	178	BASAL CELL CARCINOMA	MALIGNANT	EXCISION	HIGH CONFIDENCE
1	185	NEVUS(E)	BENIGN	NON EXCISION	LOW CONFIDENCE
1	189	NEVUS(M)	BENIGN	NON EXCISION	LOW CONFIDENCE
1	191	NEVUS(M)	BENIGN	NON EXCISION	LOW CONFIDENCE
1	192	NEVUS(M)	BENIGN	NON EXCISION	HIGH CONFIDENCE
1	199	NEVUS(D)	BENIGN	EXCISION	LOW CONFIDENCE
1	200	NEVUS(D)	BENIGN	EXCISION	HIGH CONFIDENCE
1	206	NEVUS(M)	BENIGN	NON EXCISION	LOW CONFIDENCE
1	207	NEVUS(D)	BENIGN	EXCISION	LOW CONFIDENCE
1	208	NEVUS(E)	BENIGN	EXCISION	LOW CONFIDENCE
1	209	BASAL CELL CARCINOMA	MALIGNANT	NON EXCISION	LOW CONFIDENCE
1	211	NEVUS(E)	BENIGN	NON EXCISION	HIGH CONFIDENCE
1	212	NEVUS(M)	BENIGN	NON EXCISION	LOW CONFIDENCE
1	217	NEVUS(E)	BENIGN	NON EXCISION	LOW CONFIDENCE
1	221	NEVUS(D)	BENIGN	NON EXCISION	LOW CONFIDENCE
1	226	NEVUS(E)	BENIGN	EXCISION	LOW CONFIDENCE
1	228	NEVUS(M)	BENIGN	NON EXCISION	HIGH CONFIDENCE
1	238	NEVUS(E)	BENIGN	EXCISION	LOW CONFIDENCE
1	244	NEVUS(M)	BENIGN	NON EXCISION	LOW CONFIDENCE
1	247	NEVUS(M)	BENIGN	NON EXCISION	LOW CONFIDENCE
1	258	NEVUS(D)	BENIGN	EXCISION	LOW CONFIDENCE
1	260	NEVUS(D)	BENIGN	NON EXCISION	LOW CONFIDENCE
1	261	NEVUS(M)	BENIGN	NON EXCISION	LOW CONFIDENCE
1	272	NEVUS(E)	BENIGN	NON EXCISION	LOW CONFIDENCE
1	287	BASAL CELL CARCINOMA	MALIGNANT	EXCISION	HIGH CONFIDENCE
1	288	NEVUS(M)	BENIGN	NON EXCISION	LOW CONFIDENCE
1	291	NEVUS(E)	BENIGN	NON EXCISION	LOW CONFIDENCE
1	293	NEVUS(D)	BENIGN	EXCISION	LOW CONFIDENCE
1	299	NEVUS(M)	BENIGN	NON EXCISION	LOW CONFIDENCE
1	300	NEVUS(M)	BENIGN	NON EXCISION	LOW CONFIDENCE
1	301	NEVUS(E)	BENIGN	NON EXCISION	LOW CONFIDENCE
1	307	NEVUS(E)	BENIGN	NON EXCISION	HIGH CONFIDENCE
1	309	NEVUS(E)	BENIGN	NON EXCISION	LOW CONFIDENCE
1	312	NEVUS(E)	BENIGN	NON EXCISION	HIGH CONFIDENCE
1	319	NEVUS(D)	BENIGN	EXCISION	LOW CONFIDENCE
1	321	NEVUS(M)	BENIGN	NON EXCISION	HIGH CONFIDENCE
1	322	SEBORRHEIC KERATOSIS	BENIGN	NON EXCISION	HIGH CONFIDENCE
1	334	NEVUS(E)	BENIGN	EXCISION	LOW CONFIDENCE
1	339	NEVUS(M)	BENIGN	NON EXCISION	LOW CONFIDENCE
1	344	MELANOMA	MALIGNANT	EXCISION	HIGH CONFIDENCE
1	348	NEVUS(E)	BENIGN	NON EXCISION	LOW CONFIDENCE
1	350	NEVUS(M)	BENIGN	NON EXCISION	LOW CONFIDENCE
1	351	NEVUS(M)	BENIGN	NON EXCISION	LOW CONFIDENCE
1	354	NEVUS(D)	BENIGN	NON EXCISION	LOW CONFIDENCE
1	358	NEVUS(D)	BENIGN	NON EXCISION	LOW CONFIDENCE
1	360	NEVUS(D)	BENIGN	NON EXCISION	LOW CONFIDENCE
1	371	NEVUS(D)	BENIGN	NON EXCISION	LOW CONFIDENCE
1	377	NEVUS(M)	BENIGN	NON EXCISION	LOW CONFIDENCE
1	379	NEVUS(M)	BENIGN	NON EXCISION	LOW CONFIDENCE
1	380	NEVUS(M)	BENIGN	NON EXCISION	LOW CONFIDENCE
1	387	NEVUS(M)	BENIGN	NON EXCISION	LOW CONFIDENCE
1	393	NEVUS(E)	BENIGN	NON EXCISION	LOW CONFIDENCE
1	401	BASAL CELL CARCINOMA	MALIGNANT	EXCISION	HIGH CONFIDENCE
1	403	NEVUS(M)	BENIGN	NON EXCISION	LOW CONFIDENCE
1	413	SEBORRHEIC KERATOSIS	BENIGN	NON EXCISION	LOW CONFIDENCE
1	419	NEVUS(E)	BENIGN	NON EXCISION	HIGH CONFIDENCE
1	421	NEVUS(E)	BENIGN	NON EXCISION	LOW CONFIDENCE
1	425	NEVUS(M)	BENIGN	NON EXCISION	LOW CONFIDENCE
1	426	NEVUS(M)	BENIGN	NON EXCISION	HIGH CONFIDENCE
1	431	NEVUS(D)	BENIGN	NON EXCISION	LOW CONFIDENCE
1	433	NEVUS(M)	BENIGN	NON EXCISION	LOW CONFIDENCE
1	434	NEVUS(M)	BENIGN	NON EXCISION	LOW CONFIDENCE
1	447	NEVUS(D)	BENIGN	NON EXCISION	HIGH CONFIDENCE
1	454	NEVUS(M)	BENIGN	EXCISION	LOW CONFIDENCE
1	458	NEVUS(M)	BENIGN	NON EXCISION	LOW CONFIDENCE
1	464	NEVUS(M)	BENIGN	NON EXCISION	LOW CONFIDENCE
1	466	NEVUS(M)	BENIGN	NON EXCISION	HIGH CONFIDENCE
1	473	NEVUS(E)	BENIGN	NON EXCISION	LOW CONFIDENCE
1	478	NEVUS(E)	BENIGN	NON EXCISION	HIGH CONFIDENCE
1	495	NEVUS(M)	BENIGN	NON EXCISION	LOW CONFIDENCE
1	503	NEVUS(E)	BENIGN	EXCISION	LOW CONFIDENCE
1	511	MELANOMA IN SITU	MALIGNANT	EXCISION	HIGH CONFIDENCE
1	519	NEVUS(M)	BENIGN	NON EXCISION	LOW CONFIDENCE
1	521	NEVUS(M)	BENIGN	NON EXCISION	LOW CONFIDENCE
1	527	NEVUS(E)	BENIGN	NON EXCISION	LOW CONFIDENCE
1	529	NEVUS(E)	BENIGN	EXCISION	HIGH CONFIDENCE
1	531	BASAL CELL CARCINOMA	MALIGNANT	EXCISION	HIGH CONFIDENCE
1	541	MELANOMA	MALIGNANT	EXCISION	HIGH CONFIDENCE
1	542	MELANOMA	MALIGNANT	EXCISION	HIGH CONFIDENCE
1	559	NEVUS(M)	BENIGN	NON EXCISION	LOW CONFIDENCE
1	560	NEVUS(E)	BENIGN	EXCISION	LOW CONFIDENCE
1	561	NEVUS(M)	BENIGN	NON EXCISION	LOW CONFIDENCE
1	565	NEVUS(E)	BENIGN	NON EXCISION	HIGH CONFIDENCE
1	573	NEVUS(M)	BENIGN	NON EXCISION	LOW CONFIDENCE
1	579	MELANOMA IN SITU - LENTIGO MALIGNA TYPE	MALIGNANT	EXCISION	HIGH CONFIDENCE
1	584	NEVUS(E)	BENIGN	NON EXCISION	LOW CONFIDENCE
1	585	NEVUS(D)	BENIGN	NON EXCISION	LOW CONFIDENCE
1	588	NEVUS(E)	BENIGN	NON EXCISION	LOW CONFIDENCE
1	590	NEVUS(E)	BENIGN	NON EXCISION	LOW CONFIDENCE
1	591	NEVUS(E)	BENIGN	NON EXCISION	LOW CONFIDENCE
1	598	NEVUS(D)	BENIGN	NON EXCISION	LOW CONFIDENCE
1	600	NEVUS(M)	BENIGN	NON EXCISION	LOW CONFIDENCE
1	602	NEVUS(E)	BENIGN	NON EXCISION	LOW CONFIDENCE
1	610	NEVUS(E)	BENIGN	NON EXCISION	LOW CONFIDENCE
1	612	NEVUS(D)	BENIGN	NON EXCISION	LOW CONFIDENCE
1	614	MELANOMA	MALIGNANT	EXCISION	HIGH CONFIDENCE
1	615	NEVUS(E)	BENIGN	NON EXCISION	LOW CONFIDENCE
1	621	NEVUS(D)	BENIGN	NON EXCISION	LOW CONFIDENCE
1	630	NEVUS(D)	BENIGN	EXCISION	HIGH CONFIDENCE
1	636	NEVUS(D)	BENIGN	NON EXCISION	LOW CONFIDENCE
1	647	NEVUS(M)	BENIGN	NON EXCISION	LOW CONFIDENCE
1	667	BASAL CELL CARCINOMA	MALIGNANT	EXCISION	HIGH CONFIDENCE
1	675	HEMANGIOMA	BENIGN	NON EXCISION	LOW CONFIDENCE
1	677	NEVUS(M)	BENIGN	EXCISION	HIGH CONFIDENCE
1	680	NEVUS(M)	BENIGN	NON EXCISION	HIGH CONFIDENCE
1	683	MELANOMA	MALIGNANT	EXCISION	LOW CONFIDENCE
1	693	NEVUS(E)	BENIGN	NON EXCISION	HIGH CONFIDENCE
1	698	NEVUS(D)	BENIGN	NON EXCISION	LOW CONFIDENCE
1	705	NEVUS(E)	BENIGN	NON EXCISION	HIGH CONFIDENCE
1	721	NEVUS(D)	BENIGN	NON EXCISION	HIGH CONFIDENCE
1	723	NEVUS(E)	BENIGN	NON EXCISION	LOW CONFIDENCE
1	733	NEVUS(E)	BENIGN	NON EXCISION	HIGH CONFIDENCE
1	739	NEVUS(E)	BENIGN	NON EXCISION	HIGH CONFIDENCE
1	744	MELANOMA	MALIGNANT	NON EXCISION	LOW CONFIDENCE
1	745	MELANOMA	MALIGNANT	EXCISION	LOW CONFIDENCE
1	746	MELANOMA	MALIGNANT	EXCISION	HIGH CONFIDENCE
1	749	NEVUS(D)	BENIGN	EXCISION	HIGH CONFIDENCE
1	755	NEVUS(E)	BENIGN	NON EXCISION	HIGH CONFIDENCE
1	765	NEVUS(D)	BENIGN	NON EXCISION	LOW CONFIDENCE
1	773	NEVUS(M)	BENIGN	NON EXCISION	HIGH CONFIDENCE
1	774	SEBORRHEIC KERATOSIS	BENIGN	EXCISION	LOW CONFIDENCE
1	776	NEVUS(M)	BENIGN	NON EXCISION	HIGH CONFIDENCE
1	779	NEVUS(D)	BENIGN	NON EXCISION	HIGH CONFIDENCE
1	786	NEVUS(M)	BENIGN	NON EXCISION	HIGH CONFIDENCE
1	800	NEVUS(D)	BENIGN	NON EXCISION	LOW CONFIDENCE
1	804	NEVUS(E)	BENIGN	NON EXCISION	LOW CONFIDENCE
1	810	NEVUS(M)	BENIGN	NON EXCISION	HIGH CONFIDENCE
1	814	NEVUS(E)	BENIGN	NON EXCISION	HIGH CONFIDENCE
1	815	SEBORRHEIC KERATOSIS	BENIGN	NON EXCISION	LOW CONFIDENCE
1	818	NEVUS(E)	BENIGN	NON EXCISION	HIGH CONFIDENCE
1	820	DERMATOFIBROMA	BENIGN	NON EXCISION	HIGH CONFIDENCE
1	827	NEVUS(M)	BENIGN	NON EXCISION	HIGH CONFIDENCE
1	828	NEVUS(D)	BENIGN	NON EXCISION	HIGH CONFIDENCE
1	836	NEVUS(M)	BENIGN	NON EXCISION	HIGH CONFIDENCE
1	851	NEVUS(E)	BENIGN	NON EXCISION	LOW CONFIDENCE
1	852	NEVUS(D)	BENIGN	NON EXCISION	HIGH CONFIDENCE
1	859	NEVUS(M)	BENIGN	EXCISION	LOW CONFIDENCE
1	871	NEVUS(E)	BENIGN	NON EXCISION	HIGH CONFIDENCE
1	878	MELANOMA	MALIGNANT	EXCISION	HIGH CONFIDENCE
1	883	NEVUS(D)	BENIGN	NON EXCISION	LOW CONFIDENCE
1	889	NEVUS(D)	BENIGN	EXCISION	LOW CONFIDENCE
1	896	SEBORRHEIC KERATOSIS	BENIGN	NON EXCISION	HIGH CONFIDENCE
1	898	BASAL CELL CARCINOMA	MALIGNANT	EXCISION	LOW CONFIDENCE
1	913	NEVUS(E)	BENIGN	NON EXCISION	HIGH CONFIDENCE
1	917	NEVUS(D)	BENIGN	NON EXCISION	LOW CONFIDENCE
1	921	BASAL CELL CARCINOMA	MALIGNANT	EXCISION	HIGH CONFIDENCE
1	934	NEVUS(M)	BENIGN	NON EXCISION	LOW CONFIDENCE
1	936	BASAL CELL CARCINOMA	MALIGNANT	EXCISION	LOW CONFIDENCE
1	945	NEVUS(D)	BENIGN	EXCISION	LOW CONFIDENCE
1	948	SPITZ NEVUS	BENIGN	EXCISION	HIGH CONFIDENCE
1	952	NEVUS(E)	BENIGN	NON EXCISION	HIGH CONFIDENCE
1	954	NEVUS(M)	BENIGN	EXCISION	LOW CONFIDENCE
1	959	NEVUS(E)	BENIGN	NON EXCISION	HIGH CONFIDENCE
1	965	NEVUS(E)	BENIGN	NON EXCISION	HIGH CONFIDENCE
1	968	NEVUS(E)	BENIGN	NON EXCISION	HIGH CONFIDENCE
1	977	NEVUS(M)	BENIGN	NON EXCISION	LOW CONFIDENCE
1	983	SEBORRHEIC KERATOSIS	BENIGN	NON EXCISION	LOW CONFIDENCE
1	989	BASAL CELL CARCINOMA	MALIGNANT	EXCISION	HIGH CONFIDENCE
1	990	NEVUS(D)	BENIGN	EXCISION	LOW CONFIDENCE
2	2	NEVUS(M)	BENIGN	NON EXCISION	HIGH CONFIDENCE
2	4	NEVUS(D)	BENIGN	NON EXCISION	LOW CONFIDENCE
2	7	NEVUS(M)	BENIGN	NON EXCISION	HIGH CONFIDENCE
2	8	NEVUS(M)	BENIGN	NON EXCISION	HIGH CONFIDENCE
2	24	other	BENIGN	EXCISION	HIGH CONFIDENCE
2	37	NEVUS(E)	BENIGN	NON EXCISION	HIGH CONFIDENCE
2	39	MELANOMA	MALIGNANT	EXCISION	HIGH CONFIDENCE
2	50	NEVUS(M)	BENIGN	NON EXCISION	LOW CONFIDENCE
2	51	NEVUS(M)	BENIGN	NON EXCISION	HIGH CONFIDENCE
2	52	NEVUS(D)	BENIGN	EXCISION	LOW CONFIDENCE
2	58	NEVUS(D)	BENIGN	NON EXCISION	HIGH CONFIDENCE
2	60	NEVUS(M)	BENIGN	NON EXCISION	LOW CONFIDENCE
2	66	NEVUS(M)	BENIGN	NON EXCISION	HIGH CONFIDENCE
2	67	NEVUS(M)	BENIGN	NON EXCISION	HIGH CONFIDENCE
2	70	NEVUS(D)	BENIGN	NON EXCISION	LOW CONFIDENCE
2	72	NEVUS(M)	BENIGN	NON EXCISION	HIGH CONFIDENCE
2	74	NEVUS(E)	BENIGN	NON EXCISION	HIGH CONFIDENCE
2	77	NEVUS(M)	BENIGN	NON EXCISION	HIGH CONFIDENCE
2	83	NEVUS(E)	BENIGN	NON EXCISION	HIGH CONFIDENCE
2	94	NEVUS(E)	BENIGN	EXCISION	HIGH CONFIDENCE
2	97	NEVUS(D)	BENIGN	EXCISION	HIGH CONFIDENCE
2	101	NEVUS(D)	BENIGN	EXCISION	LOW CONFIDENCE
2	104	NEVUS(M)	BENIGN	EXCISION	LOW CONFIDENCE
2	105	SEBORRHEIC KERATOSIS	BENIGN	NON EXCISION	HIGH CONFIDENCE
2	109	NEVUS(M)	BENIGN	NON EXCISION	HIGH CONFIDENCE
2	112	MELANOMA	MALIGNANT	EXCISION	HIGH CONFIDENCE
2	113	SPITZ NEVUS	BENIGN	EXCISION	HIGH CONFIDENCE
2	116	MELANOMA	MALIGNANT	NON EXCISION	LOW CONFIDENCE
2	151	NEVUS(M)	BENIGN	NON EXCISION	HIGH CONFIDENCE
2	158	NEVUS(M)	BENIGN	EXCISION	LOW CONFIDENCE
2	163	SOLAR KERATOSIS / LPLK	BENIGN	NON EXCISION	HIGH CONFIDENCE
2	167	NEVUS(E)	BENIGN	NON EXCISION	LOW CONFIDENCE
2	184	BASAL CELL CARCINOMA	MALIGNANT	EXCISION	HIGH CONFIDENCE
2	213	NEVUS(M)	BENIGN	NON EXCISION	HIGH CONFIDENCE
2	224	NEVUS(E)	BENIGN	NON EXCISION	HIGH CONFIDENCE
2	225	NEVUS(E)	BENIGN	NON EXCISION	HIGH CONFIDENCE
2	227	NEVUS(M)	BENIGN	NON EXCISION	LOW CONFIDENCE
2	231	NEVUS(M)	BENIGN	EXCISION	LOW CONFIDENCE
2	233	NEVUS(M)	BENIGN	NON EXCISION	HIGH CONFIDENCE
2	240	MELANOMA IN SITU	MALIGNANT	NON EXCISION	HIGH CONFIDENCE
2	250	NEVUS(M)	BENIGN	NON EXCISION	LOW CONFIDENCE
2	254	SEBORRHEIC KERATOSIS	BENIGN	NON EXCISION	HIGH CONFIDENCE
2	257	NEVUS(M)	BENIGN	NON EXCISION	HIGH CONFIDENCE
2	259	BASAL CELL CARCINOMA	MALIGNANT	EXCISION	HIGH CONFIDENCE
2	284	BASAL CELL CARCINOMA	MALIGNANT	EXCISION	HIGH CONFIDENCE
2	285	BASAL CELL CARCINOMA	MALIGNANT	EXCISION	HIGH CONFIDENCE
2	286	NEVUS(E)	BENIGN	NON EXCISION	LOW CONFIDENCE
2	296	NEVUS(M)	BENIGN	NON EXCISION	HIGH CONFIDENCE
2	297	NEVUS(D)	BENIGN	NON EXCISION	HIGH CONFIDENCE
2	306	NEVUS(E)	BENIGN	NON EXCISION	HIGH CONFIDENCE
2	317	NEVUS(D)	BENIGN	NON EXCISION	HIGH CONFIDENCE
2	318	NEVUS(M)	BENIGN	NON EXCISION	LOW CONFIDENCE
2	320	MELANOMA	MALIGNANT	EXCISION	HIGH CONFIDENCE
2	323	NEVUS(M)	BENIGN	EXCISION	LOW CONFIDENCE
2	329	NEVUS(D)	BENIGN	NON EXCISION	HIGH CONFIDENCE
2	332	SEBORRHEIC KERATOSIS	BENIGN	NON EXCISION	HIGH CONFIDENCE
2	333	SEBORRHEIC KERATOSIS	BENIGN	NON EXCISION	HIGH CONFIDENCE
2	336	MELANOMA	MALIGNANT	EXCISION	HIGH CONFIDENCE
2	341	NEVUS(M)	BENIGN	NON EXCISION	HIGH CONFIDENCE
2	359	NEVUS(E)	BENIGN	NON EXCISION	HIGH CONFIDENCE
2	369	NEVUS(E)	BENIGN	NON EXCISION	HIGH CONFIDENCE
2	370	NEVUS(E)	BENIGN	NON EXCISION	HIGH CONFIDENCE
2	375	NEVUS(E)	BENIGN	NON EXCISION	HIGH CONFIDENCE
2	376	NEVUS(M)	BENIGN	NON EXCISION	HIGH CONFIDENCE
2	385	NEVUS(E)	BENIGN	NON EXCISION	HIGH CONFIDENCE
2	386	NEVUS(M)	BENIGN	NON EXCISION	HIGH CONFIDENCE
2	395	NEVUS(E)	BENIGN	NON EXCISION	LOW CONFIDENCE
2	396	SEBORRHEIC KERATOSIS	BENIGN	NON EXCISION	HIGH CONFIDENCE
2	397	NEVUS(E)	BENIGN	EXCISION	HIGH CONFIDENCE
2	398	BASAL CELL CARCINOMA	MALIGNANT	EXCISION	HIGH CONFIDENCE
2	400	MELANOMA IN SITU	MALIGNANT	EXCISION	HIGH CONFIDENCE
2	402	NEVUS(M)	BENIGN	EXCISION	HIGH CONFIDENCE
2	422	NEVUS(M)	BENIGN	EXCISION	LOW CONFIDENCE
2	432	NEVUS(E)	BENIGN	NON EXCISION	LOW CONFIDENCE
2	440	SEBORRHEIC KERATOSIS	BENIGN	NON EXCISION	HIGH CONFIDENCE
2	444	NEVUS(M)	BENIGN	EXCISION	LOW CONFIDENCE
2	448	NEVUS(E)	BENIGN	NON EXCISION	HIGH CONFIDENCE
2	449	NEVUS(E)	BENIGN	NON EXCISION	HIGH CONFIDENCE
2	450	BASAL CELL CARCINOMA	MALIGNANT	EXCISION	HIGH CONFIDENCE
2	451	NEVUS(M)	BENIGN	EXCISION	HIGH CONFIDENCE
2	456	NEVUS(M)	BENIGN	NON EXCISION	HIGH CONFIDENCE
2	461	NEVUS(E)	BENIGN	EXCISION	LOW CONFIDENCE
2	463	NEVUS(D)	BENIGN	NON EXCISION	LOW CONFIDENCE
2	467	NEVUS(M)	BENIGN	NON EXCISION	HIGH CONFIDENCE
2	474	NEVUS(M)	BENIGN	NON EXCISION	HIGH CONFIDENCE
2	481	SEBORRHEIC KERATOSIS	BENIGN	EXCISION	HIGH CONFIDENCE
2	483	NEVUS(E)	BENIGN	NON EXCISION	HIGH CONFIDENCE
2	494	NEVUS(D)	BENIGN	NON EXCISION	HIGH CONFIDENCE
2	500	NEVUS(M)	BENIGN	EXCISION	LOW CONFIDENCE
2	505	NEVUS(E)	BENIGN	NON EXCISION	LOW CONFIDENCE
2	508	SPITZ NEVUS	BENIGN	EXCISION	HIGH CONFIDENCE
2	513	NEVUS(D)	BENIGN	NON EXCISION	LOW CONFIDENCE
2	514	NEVUS(M)	BENIGN	NON EXCISION	HIGH CONFIDENCE
2	520	MELANOMA IN SITU - LENTIGO MALIGNA TYPE	MALIGNANT	EXCISION	HIGH CONFIDENCE
2	530	SEBORRHEIC KERATOSIS	BENIGN	NON EXCISION	HIGH CONFIDENCE
2	534	SOLAR KERATOSIS / LPLK	BENIGN	NON EXCISION	HIGH CONFIDENCE
2	535	NEVUS(E)	BENIGN	NON EXCISION	HIGH CONFIDENCE
2	544	NEVUS(M)	BENIGN	NON EXCISION	HIGH CONFIDENCE
2	546	NEVUS(M)	BENIGN	EXCISION	HIGH CONFIDENCE
2	550	MELANOMA	MALIGNANT	EXCISION	HIGH CONFIDENCE
2	551	NEVUS(D)	BENIGN	EXCISION	HIGH CONFIDENCE
2	553	NEVUS(D)	BENIGN	EXCISION	HIGH CONFIDENCE
2	554	NEVUS(E)	BENIGN	NON EXCISION	HIGH CONFIDENCE
2	566	MELANOMA	MALIGNANT	EXCISION	HIGH CONFIDENCE
2	572	NEVUS(E)	BENIGN	NON EXCISION	HIGH CONFIDENCE
2	574	NEVUS(E)	BENIGN	NON EXCISION	HIGH CONFIDENCE
2	578	NEVUS(E)	BENIGN	NON EXCISION	HIGH CONFIDENCE
2	581	NEVUS(E)	BENIGN	NON EXCISION	HIGH CONFIDENCE
2	583	NEVUS(E)	BENIGN	NON EXCISION	HIGH CONFIDENCE
2	587	NEVUS(D)	BENIGN	NON EXCISION	HIGH CONFIDENCE
2	597	NEVUS(M)	BENIGN	NON EXCISION	HIGH CONFIDENCE
2	606	MELANOMA	MALIGNANT	EXCISION	HIGH CONFIDENCE
2	608	NEVUS(E)	BENIGN	NON EXCISION	HIGH CONFIDENCE
2	626	NEVUS(M)	BENIGN	NON EXCISION	HIGH CONFIDENCE
2	627	NEVUS(M)	BENIGN	EXCISION	HIGH CONFIDENCE
2	633	NEVUS(E)	BENIGN	NON EXCISION	HIGH CONFIDENCE
2	634	NEVUS(D)	BENIGN	NON EXCISION	HIGH CONFIDENCE
2	638	NEVUS(D)	BENIGN	EXCISION	HIGH CONFIDENCE
2	644	BASAL CELL CARCINOMA	MALIGNANT	EXCISION	HIGH CONFIDENCE
2	646	NEVUS(M)	BENIGN	NON EXCISION	HIGH CONFIDENCE
2	651	NEVUS(E)	BENIGN	NON EXCISION	HIGH CONFIDENCE
2	652	NEVUS(D)	BENIGN	NON EXCISION	HIGH CONFIDENCE
2	658	NEVUS(M)	BENIGN	NON EXCISION	HIGH CONFIDENCE
2	664	NEVUS(M)	BENIGN	NON EXCISION	HIGH CONFIDENCE
2	665	SOLAR KERATOSIS / LPLK	BENIGN	EXCISION	HIGH CONFIDENCE
2	668	MELANOMA	MALIGNANT	EXCISION	LOW CONFIDENCE
2	669	NEVUS(D)	BENIGN	NON EXCISION	HIGH CONFIDENCE
2	674	NEVUS(M)	BENIGN	NON EXCISION	HIGH CONFIDENCE
2	678	MELANOMA IN SITU	MALIGNANT	EXCISION	LOW CONFIDENCE
2	690	NEVUS(M)	BENIGN	NON EXCISION	HIGH CONFIDENCE
2	695	BASAL CELL CARCINOMA	MALIGNANT	EXCISION	HIGH CONFIDENCE
2	706	SPITZ NEVUS	BENIGN	EXCISION	LOW CONFIDENCE
2	707	MELANOMA IN SITU	MALIGNANT	EXCISION	HIGH CONFIDENCE
2	712	SEBORRHEIC KERATOSIS	BENIGN	NON EXCISION	HIGH CONFIDENCE
2	714	BASAL CELL CARCINOMA	MALIGNANT	EXCISION	HIGH CONFIDENCE
2	716	NEVUS(M)	BENIGN	NON EXCISION	LOW CONFIDENCE
2	718	NEVUS(M)	BENIGN	NON EXCISION	HIGH CONFIDENCE
2	719	BASAL CELL CARCINOMA	MALIGNANT	EXCISION	HIGH CONFIDENCE
2	727	SEBORRHEIC KERATOSIS	BENIGN	NON EXCISION	HIGH CONFIDENCE
2	737	BASAL CELL CARCINOMA	MALIGNANT	EXCISION	HIGH CONFIDENCE
2	740	NEVUS(D)	BENIGN	NON EXCISION	HIGH CONFIDENCE
2	741	MELANOMA IN SITU	MALIGNANT	EXCISION	HIGH CONFIDENCE
2	747	NEVUS(E)	BENIGN	NON EXCISION	HIGH CONFIDENCE
2	748	NEVUS(M)	BENIGN	NON EXCISION	HIGH CONFIDENCE
2	750	NEVUS(M)	BENIGN	EXCISION	HIGH CONFIDENCE
2	757	NEVUS(E)	BENIGN	NON EXCISION	HIGH CONFIDENCE
2	759	NEVUS(D)	BENIGN	NON EXCISION	LOW CONFIDENCE
2	760	BASAL CELL CARCINOMA	MALIGNANT	EXCISION	HIGH CONFIDENCE
2	769	NEVUS(E)	BENIGN	EXCISION	LOW CONFIDENCE
2	782	NEVUS(M)	BENIGN	NON EXCISION	HIGH CONFIDENCE
2	785	NEVUS(D)	BENIGN	NON EXCISION	HIGH CONFIDENCE
2	790	NEVUS(D)	BENIGN	NON EXCISION	HIGH CONFIDENCE
2	792	NEVUS(M)	BENIGN	EXCISION	HIGH CONFIDENCE
2	805	NEVUS(M)	BENIGN	EXCISION	HIGH CONFIDENCE
2	811	NEVUS(D)	BENIGN	EXCISION	HIGH CONFIDENCE
2	817	NEVUS(D)	BENIGN	EXCISION	HIGH CONFIDENCE
2	826	NEVUS(D)	BENIGN	EXCISION	HIGH CONFIDENCE
2	832	NEVUS(D)	BENIGN	NON EXCISION	HIGH CONFIDENCE
2	839	NEVUS(M)	BENIGN	NON EXCISION	HIGH CONFIDENCE
2	840	NEVUS(E)	BENIGN	NON EXCISION	HIGH CONFIDENCE
2	842	NEVUS(M)	BENIGN	NON EXCISION	HIGH CONFIDENCE
2	846	MELANOMA	MALIGNANT	EXCISION	HIGH CONFIDENCE
2	849	BASAL CELL CARCINOMA	MALIGNANT	EXCISION	HIGH CONFIDENCE
2	856	NEVUS(E)	BENIGN	EXCISION	HIGH CONFIDENCE
2	857	NEVUS(E)	BENIGN	NON EXCISION	HIGH CONFIDENCE
2	861	NEVUS(D)	BENIGN	EXCISION	HIGH CONFIDENCE
2	864	NEVUS(M)	BENIGN	NON EXCISION	HIGH CONFIDENCE
2	866	BASAL CELL CARCINOMA	MALIGNANT	EXCISION	HIGH CONFIDENCE
2	867	NEVUS(E)	BENIGN	NON EXCISION	HIGH CONFIDENCE
2	876	NEVUS(M)	BENIGN	NON EXCISION	HIGH CONFIDENCE
2	882	NEVUS(M)	BENIGN	NON EXCISION	HIGH CONFIDENCE
2	885	SEBORRHEIC KERATOSIS	BENIGN	NON EXCISION	HIGH CONFIDENCE
2	892	NEVUS(M)	BENIGN	NON EXCISION	HIGH CONFIDENCE
2	893	NEVUS(D)	BENIGN	EXCISION	HIGH CONFIDENCE
2	895	NEVUS(E)	BENIGN	NON EXCISION	HIGH CONFIDENCE
2	897	NEVUS(E)	BENIGN	NON EXCISION	HIGH CONFIDENCE
2	900	NEVUS(E)	BENIGN	NON EXCISION	HIGH CONFIDENCE
2	902	NEVUS(E)	BENIGN	NON EXCISION	HIGH CONFIDENCE
2	912	NEVUS(E)	BENIGN	NON EXCISION	HIGH CONFIDENCE
2	914	NEVUS(E)	BENIGN	NON EXCISION	HIGH CONFIDENCE
2	916	NEVUS(E)	BENIGN	NON EXCISION	HIGH CONFIDENCE
2	919	NEVUS(M)	BENIGN	NON EXCISION	HIGH CONFIDENCE
2	920	NEVUS(E)	BENIGN	NON EXCISION	HIGH CONFIDENCE
2	922	NEVUS(E)	BENIGN	NON EXCISION	HIGH CONFIDENCE
2	926	NEVUS(M)	BENIGN	NON EXCISION	HIGH CONFIDENCE
2	928	NEVUS(D)	BENIGN	EXCISION	HIGH CONFIDENCE
2	937	ACTINIC KERATOSIS	BENIGN	NON EXCISION	HIGH CONFIDENCE
2	939	SEBORRHEIC KERATOSIS	BENIGN	EXCISION	HIGH CONFIDENCE
2	947	SPITZ NEVUS	BENIGN	EXCISION	HIGH CONFIDENCE
2	950	NEVUS(M)	BENIGN	EXCISION	HIGH CONFIDENCE
2	951	NEVUS(M)	BENIGN	NON EXCISION	HIGH CONFIDENCE
2	953	NEVUS(D)	BENIGN	EXCISION	HIGH CONFIDENCE
2	956	NEVUS(M)	BENIGN	NON EXCISION	HIGH CONFIDENCE
2	962	NEVUS(M)	BENIGN	EXCISION	HIGH CONFIDENCE
2	963	NEVUS(M)	BENIGN	NON EXCISION	HIGH CONFIDENCE
2	972	BASAL CELL CARCINOMA	MALIGNANT	EXCISION	HIGH CONFIDENCE
2	973	MELANOMA	MALIGNANT	EXCISION	HIGH CONFIDENCE
2	978	BASAL CELL CARCINOMA	MALIGNANT	EXCISION	HIGH CONFIDENCE
2	981	NEVUS(M)	BENIGN	NON EXCISION	HIGH CONFIDENCE
2	999	NEVUS(M)	BENIGN	NON EXCISION	HIGH CONFIDENCE
3	10	NEVUS(E)	BENIGN	NON EXCISION	HIGH CONFIDENCE
3	27	NEVUS(M)	BENIGN	EXCISION	LOW CONFIDENCE
3	28	NEVUS(M)	BENIGN	NON EXCISION	LOW CONFIDENCE
3	30	NEVUS(E)	BENIGN	NON EXCISION	HIGH CONFIDENCE
3	40	SPITZ NEVUS	BENIGN	EXCISION	LOW CONFIDENCE
3	42	NEVUS(D)	BENIGN	EXCISION	HIGH CONFIDENCE
3	44	NEVUS(E)	BENIGN	NON EXCISION	HIGH CONFIDENCE
3	46	NEVUS(E)	BENIGN	NON EXCISION	HIGH CONFIDENCE
3	47	NEVUS(E)	BENIGN	NON EXCISION	HIGH CONFIDENCE
3	48	other	BENIGN	EXCISION	LOW CONFIDENCE
3	63	SEBORRHEIC KERATOSIS	BENIGN	NON EXCISION	HIGH CONFIDENCE
3	65	NEVUS(M)	BENIGN	NON EXCISION	HIGH CONFIDENCE
3	68	MELANOMA IN SITU	MALIGNANT	EXCISION	HIGH CONFIDENCE
3	73	NEVUS(D)	BENIGN	EXCISION	HIGH CONFIDENCE
3	79	NEVUS(E)	BENIGN	NON EXCISION	HIGH CONFIDENCE
3	81	BASAL CELL CARCINOMA	MALIGNANT	EXCISION	HIGH CONFIDENCE
3	93	NEVUS(E)	BENIGN	EXCISION	HIGH CONFIDENCE
3	98	NEVUS(M)	BENIGN	NON EXCISION	HIGH CONFIDENCE
3	99	NEVUS(M)	BENIGN	EXCISION	HIGH CONFIDENCE
3	103	NEVUS(M)	BENIGN	NON EXCISION	HIGH CONFIDENCE
3	119	NEVUS(D)	BENIGN	NON EXCISION	HIGH CONFIDENCE
3	120	NEVUS(M)	BENIGN	NON EXCISION	HIGH CONFIDENCE
3	123	SOLAR KERATOSIS / LPLK	BENIGN	EXCISION	LOW CONFIDENCE
3	125	NEVUS(M)	BENIGN	NON EXCISION	HIGH CONFIDENCE
3	131	NEVUS(M)	BENIGN	NON EXCISION	HIGH CONFIDENCE
3	136	BASAL CELL CARCINOMA	MALIGNANT	EXCISION	HIGH CONFIDENCE
3	146	NEVUS(M)	BENIGN	NON EXCISION	HIGH CONFIDENCE
3	156	NEVUS(M)	BENIGN	NON EXCISION	HIGH CONFIDENCE
3	160	NEVUS(E)	BENIGN	NON EXCISION	HIGH CONFIDENCE
3	169	NEVUS(M)	BENIGN	NON EXCISION	HIGH CONFIDENCE
3	170	NEVUS(M)	BENIGN	NON EXCISION	LOW CONFIDENCE
3	171	NEVUS(M)	BENIGN	NON EXCISION	LOW CONFIDENCE
3	173	NEVUS(M)	BENIGN	NON EXCISION	LOW CONFIDENCE
3	180	NEVUS(M)	BENIGN	NON EXCISION	HIGH CONFIDENCE
3	181	NEVUS(M)	BENIGN	NON EXCISION	HIGH CONFIDENCE
3	182	NEVUS(E)	BENIGN	NON EXCISION	HIGH CONFIDENCE
3	190	DERMATOFIBROMA	BENIGN	NON EXCISION	HIGH CONFIDENCE
3	193	NEVUS(E)	BENIGN	NON EXCISION	HIGH CONFIDENCE
3	194	NEVUS(E)	BENIGN	NON EXCISION	HIGH CONFIDENCE
3	195	NEVUS(E)	BENIGN	NON EXCISION	HIGH CONFIDENCE
3	198	SEBORRHEIC KERATOSIS	BENIGN	NON EXCISION	HIGH CONFIDENCE
3	216	NEVUS(D)	BENIGN	EXCISION	LOW CONFIDENCE
3	222	NEVUS(E)	BENIGN	NON EXCISION	HIGH CONFIDENCE
3	236	NEVUS(D)	BENIGN	NON EXCISION	LOW CONFIDENCE
3	237	BASAL CELL CARCINOMA	MALIGNANT	EXCISION	HIGH CONFIDENCE
3	239	NEVUS(E)	BENIGN	NON EXCISION	HIGH CONFIDENCE
3	245	NEVUS(M)	BENIGN	NON EXCISION	HIGH CONFIDENCE
3	248	NEVUS(M)	BENIGN	NON EXCISION	HIGH CONFIDENCE
3	263	NEVUS(D)	BENIGN	NON EXCISION	LOW CONFIDENCE
3	265	NEVUS(M)	BENIGN	EXCISION	LOW CONFIDENCE
3	268	NEVUS(E)	BENIGN	NON EXCISION	LOW CONFIDENCE
3	269	NEVUS(E)	BENIGN	NON EXCISION	HIGH CONFIDENCE
3	273	NEVUS(E)	BENIGN	NON EXCISION	LOW CONFIDENCE
3	276	NEVUS(E)	BENIGN	NON EXCISION	LOW CONFIDENCE
3	277	NEVUS(E)	BENIGN	NON EXCISION	LOW CONFIDENCE
3	279	NEVUS(E)	BENIGN	NON EXCISION	HIGH CONFIDENCE
3	281	BASAL CELL CARCINOMA	MALIGNANT	EXCISION	LOW CONFIDENCE
3	283	MELANOMA	MALIGNANT	EXCISION	HIGH CONFIDENCE
3	294	NEVUS(M)	BENIGN	EXCISION	HIGH CONFIDENCE
3	295	NEVUS(M)	BENIGN	NON EXCISION	LOW CONFIDENCE
3	302	NEVUS(E)	BENIGN	NON EXCISION	HIGH CONFIDENCE
3	303	NEVUS(M)	BENIGN	NON EXCISION	HIGH CONFIDENCE
3	305	NEVUS(E)	BENIGN	NON EXCISION	HIGH CONFIDENCE
3	311	NEVUS(M)	BENIGN	NON EXCISION	LOW CONFIDENCE
3	314	NEVUS(M)	BENIGN	NON EXCISION	HIGH CONFIDENCE
3	315	NEVUS(D)	BENIGN	NON EXCISION	HIGH CONFIDENCE
3	325	NEVUS(E)	BENIGN	NON EXCISION	HIGH CONFIDENCE
3	326	NEVUS(E)	BENIGN	NON EXCISION	LOW CONFIDENCE
3	328	NEVUS(M)	BENIGN	EXCISION	LOW CONFIDENCE
3	330	NEVUS(D)	BENIGN	EXCISION	LOW CONFIDENCE
3	331	NEVUS(M)	BENIGN	NON EXCISION	LOW CONFIDENCE
3	337	NEVUS(M)	BENIGN	NON EXCISION	HIGH CONFIDENCE
3	338	NEVUS(D)	BENIGN	NON EXCISION	LOW CONFIDENCE
3	345	NEVUS(M)	BENIGN	NON EXCISION	HIGH CONFIDENCE
3	355	NEVUS(M)	BENIGN	EXCISION	LOW CONFIDENCE
3	357	NEVUS(E)	BENIGN	NON EXCISION	HIGH CONFIDENCE
3	363	NEVUS(D)	BENIGN	NON EXCISION	HIGH CONFIDENCE
3	366	NEVUS(M)	BENIGN	EXCISION	LOW CONFIDENCE
3	374	NEVUS(E)	BENIGN	NON EXCISION	HIGH CONFIDENCE
3	378	NEVUS(D)	BENIGN	EXCISION	LOW CONFIDENCE
3	406	SEBORRHEIC KERATOSIS	BENIGN	NON EXCISION	HIGH CONFIDENCE
3	414	NEVUS(M)	BENIGN	NON EXCISION	HIGH CONFIDENCE
3	418	NEVUS(E)	BENIGN	NON EXCISION	HIGH CONFIDENCE
3	424	NEVUS(E)	BENIGN	NON EXCISION	HIGH CONFIDENCE
3	429	MELANOMA	MALIGNANT	EXCISION	HIGH CONFIDENCE
3	438	BASAL CELL CARCINOMA	MALIGNANT	EXCISION	HIGH CONFIDENCE
3	439	NEVUS(E)	BENIGN	NON EXCISION	HIGH CONFIDENCE
3	446	NEVUS(E)	BENIGN	NON EXCISION	HIGH CONFIDENCE
3	453	NEVUS(M)	BENIGN	EXCISION	HIGH CONFIDENCE
3	459	NEVUS(M)	BENIGN	NON EXCISION	HIGH CONFIDENCE
3	462	NEVUS(M)	BENIGN	EXCISION	LOW CONFIDENCE
3	468	NEVUS(D)	BENIGN	NON EXCISION	HIGH CONFIDENCE
3	472	NEVUS(D)	BENIGN	NON EXCISION	LOW CONFIDENCE
3	475	NEVUS(M)	BENIGN	NON EXCISION	LOW CONFIDENCE
3	482	NEVUS(D)	BENIGN	EXCISION	LOW CONFIDENCE
3	484	SEBORRHEIC KERATOSIS	BENIGN	NON EXCISION	LOW CONFIDENCE
3	485	NEVUS(D)	BENIGN	NON EXCISION	LOW CONFIDENCE
3	486	NEVUS(M)	BENIGN	EXCISION	LOW CONFIDENCE
3	488	NEVUS(M)	BENIGN	NON EXCISION	HIGH CONFIDENCE
3	496	SOLAR KERATOSIS / LPLK	BENIGN	NON EXCISION	HIGH CONFIDENCE
3	498	NEVUS(M)	BENIGN	NON EXCISION	LOW CONFIDENCE
3	501	NEVUS(M)	BENIGN	EXCISION	LOW CONFIDENCE
3	510	MELANOMA	MALIGNANT	EXCISION	HIGH CONFIDENCE
3	525	NEVUS(M)	BENIGN	NON EXCISION	HIGH CONFIDENCE
3	540	NEVUS(E)	BENIGN	NON EXCISION	HIGH CONFIDENCE
3	552	MELANOMA	MALIGNANT	EXCISION	HIGH CONFIDENCE
3	557	NEVUS(E)	BENIGN	NON EXCISION	HIGH CONFIDENCE
3	558	NEVUS(M)	BENIGN	EXCISION	LOW CONFIDENCE
3	564	SPITZ NEVUS	BENIGN	EXCISION	LOW CONFIDENCE
3	569	NEVUS(E)	BENIGN	NON EXCISION	HIGH CONFIDENCE
3	575	NEVUS(D)	BENIGN	NON EXCISION	HIGH CONFIDENCE
3	580	NEVUS(M)	BENIGN	NON EXCISION	HIGH CONFIDENCE
3	592	NEVUS(E)	BENIGN	NON EXCISION	HIGH CONFIDENCE
3	594	NEVUS(M)	BENIGN	NON EXCISION	HIGH CONFIDENCE
3	595	NEVUS(E)	BENIGN	NON EXCISION	HIGH CONFIDENCE
3	596	NEVUS(M)	BENIGN	NON EXCISION	HIGH CONFIDENCE
3	605	BASAL CELL CARCINOMA	MALIGNANT	EXCISION	HIGH CONFIDENCE
3	616	NEVUS(M)	BENIGN	NON EXCISION	HIGH CONFIDENCE
3	618	NEVUS(M)	BENIGN	NON EXCISION	HIGH CONFIDENCE
3	623	NEVUS(E)	BENIGN	NON EXCISION	HIGH CONFIDENCE
3	625	DERMATOFIBROMA	BENIGN	EXCISION	HIGH CONFIDENCE
3	631	MELANOMA	MALIGNANT	EXCISION	HIGH CONFIDENCE
3	632	MELANOMA IN SITU - LENTIGO MALIGNA TYPE	MALIGNANT	EXCISION	HIGH CONFIDENCE
3	635	NEVUS(M)	BENIGN	NON EXCISION	HIGH CONFIDENCE
3	639	MELANOMA	MALIGNANT	EXCISION	HIGH CONFIDENCE
3	645	NEVUS(M)	BENIGN	NON EXCISION	HIGH CONFIDENCE
3	648	NEVUS(D)	BENIGN	NON EXCISION	HIGH CONFIDENCE
3	655	NEVUS(E)	BENIGN	NON EXCISION	HIGH CONFIDENCE
3	659	MELANOMA IN SITU	MALIGNANT	EXCISION	HIGH CONFIDENCE
3	662	NEVUS(D)	BENIGN	NON EXCISION	HIGH CONFIDENCE
3	671	NEVUS(M)	BENIGN	NON EXCISION	LOW CONFIDENCE
3	672	NEVUS(E)	BENIGN	NON EXCISION	HIGH CONFIDENCE
3	679	NEVUS(M)	BENIGN	EXCISION	LOW CONFIDENCE
3	682	NEVUS(E)	BENIGN	NON EXCISION	HIGH CONFIDENCE
3	688	NEVUS(D)	BENIGN	NON EXCISION	LOW CONFIDENCE
3	696	NEVUS(D)	BENIGN	NON EXCISION	LOW CONFIDENCE
3	709	NEVUS(E)	BENIGN	NON EXCISION	HIGH CONFIDENCE
3	710	SQUAMOUS CELL CARCINOMA	MALIGNANT	EXCISION	HIGH CONFIDENCE
3	713	BASAL CELL CARCINOMA	MALIGNANT	EXCISION	HIGH CONFIDENCE
3	724	NEVUS(E)	BENIGN	NON EXCISION	LOW CONFIDENCE
3	726	BASAL CELL CARCINOMA	MALIGNANT	EXCISION	HIGH CONFIDENCE
3	729	NEVUS(E)	BENIGN	NON EXCISION	HIGH CONFIDENCE
3	730	NEVUS(E)	BENIGN	NON EXCISION	HIGH CONFIDENCE
3	731	MELANOMA	MALIGNANT	EXCISION	HIGH CONFIDENCE
3	735	MELANOMA	MALIGNANT	EXCISION	HIGH CONFIDENCE
3	738	NEVUS(E)	BENIGN	NON EXCISION	HIGH CONFIDENCE
3	752	DERMATOFIBROMA	BENIGN	NON EXCISION	HIGH CONFIDENCE
3	766	MELANOMA	MALIGNANT	EXCISION	HIGH CONFIDENCE
3	775	BASAL CELL CARCINOMA	MALIGNANT	EXCISION	HIGH CONFIDENCE
3	783	NEVUS(D)	BENIGN	NON EXCISION	LOW CONFIDENCE
3	784	NEVUS(D)	BENIGN	NON EXCISION	LOW CONFIDENCE
3	789	NEVUS(M)	BENIGN	NON EXCISION	HIGH CONFIDENCE
3	793	NEVUS(D)	BENIGN	NON EXCISION	HIGH CONFIDENCE
3	794	NEVUS(D)	BENIGN	EXCISION	LOW CONFIDENCE
3	798	NEVUS(M)	BENIGN	NON EXCISION	HIGH CONFIDENCE
3	801	BASAL CELL CARCINOMA	MALIGNANT	EXCISION	HIGH CONFIDENCE
3	802	BASAL CELL CARCINOMA	MALIGNANT	EXCISION	HIGH CONFIDENCE
3	807	NEVUS(D)	BENIGN	NON EXCISION	LOW CONFIDENCE
3	823	SPITZ NEVUS	BENIGN	EXCISION	HIGH CONFIDENCE
3	834	NEVUS(D)	BENIGN	EXCISION	LOW CONFIDENCE
3	835	BASAL CELL CARCINOMA	MALIGNANT	EXCISION	HIGH CONFIDENCE
3	844	NEVUS(E)	BENIGN	NON EXCISION	LOW CONFIDENCE
3	845	SEBORRHEIC KERATOSIS	BENIGN	NON EXCISION	HIGH CONFIDENCE
3	850	BASAL CELL CARCINOMA	MALIGNANT	EXCISION	HIGH CONFIDENCE
3	855	NEVUS(M)	BENIGN	NON EXCISION	LOW CONFIDENCE
3	860	NEVUS(M)	BENIGN	NON EXCISION	HIGH CONFIDENCE
3	863	NEVUS(D)	BENIGN	NON EXCISION	LOW CONFIDENCE
3	870	NEVUS(M)	BENIGN	NON EXCISION	LOW CONFIDENCE
3	872	NEVUS(E)	BENIGN	NON EXCISION	HIGH CONFIDENCE
3	881	NEVUS(E)	BENIGN	NON EXCISION	HIGH CONFIDENCE
3	886	NEVUS(D)	BENIGN	EXCISION	LOW CONFIDENCE
3	888	BASAL CELL CARCINOMA	MALIGNANT	EXCISION	HIGH CONFIDENCE
3	891	NEVUS(D)	BENIGN	EXCISION	HIGH CONFIDENCE
3	899	BASAL CELL CARCINOMA	MALIGNANT	EXCISION	HIGH CONFIDENCE
3	901	NEVUS(E)	BENIGN	NON EXCISION	HIGH CONFIDENCE
3	903	NEVUS(E)	BENIGN	NON EXCISION	HIGH CONFIDENCE
3	906	NEVUS(D)	BENIGN	NON EXCISION	LOW CONFIDENCE
3	908	NEVUS(E)	BENIGN	NON EXCISION	HIGH CONFIDENCE
3	911	NEVUS(M)	BENIGN	NON EXCISION	HIGH CONFIDENCE
3	927	SEBORRHEIC KERATOSIS	BENIGN	NON EXCISION	HIGH CONFIDENCE
3	929	NEVUS(D)	BENIGN	EXCISION	HIGH CONFIDENCE
3	932	NEVUS(D)	BENIGN	NON EXCISION	LOW CONFIDENCE
3	933	SEBORRHEIC KERATOSIS	BENIGN	NON EXCISION	HIGH CONFIDENCE
3	935	MELANOMA	MALIGNANT	EXCISION	HIGH CONFIDENCE
3	940	BASAL CELL CARCINOMA	MALIGNANT	EXCISION	HIGH CONFIDENCE
3	941	NEVUS(M)	BENIGN	EXCISION	HIGH CONFIDENCE
3	943	NEVUS(E)	BENIGN	NON EXCISION	HIGH CONFIDENCE
3	944	SQUAMOUS CELL CARCINOMA	MALIGNANT	EXCISION	HIGH CONFIDENCE
3	949	NEVUS(M)	BENIGN	NON EXCISION	LOW CONFIDENCE
3	958	BASAL CELL CARCINOMA	MALIGNANT	EXCISION	HIGH CONFIDENCE
3	966	DERMATOFIBROMA	BENIGN	NON EXCISION	HIGH CONFIDENCE
3	969	MELANOMA	MALIGNANT	EXCISION	HIGH CONFIDENCE
3	970	MELANOMA	MALIGNANT	EXCISION	HIGH CONFIDENCE
3	976	NEVUS(E)	BENIGN	NON EXCISION	LOW CONFIDENCE
3	985	NEVUS(M)	BENIGN	NON EXCISION	LOW CONFIDENCE
3	988	SOLAR KERATOSIS / LPLK	BENIGN	NON EXCISION	HIGH CONFIDENCE
3	991	NEVUS(M)	BENIGN	NON EXCISION	LOW CONFIDENCE
3	997	BASAL CELL CARCINOMA	MALIGNANT	EXCISION	HIGH CONFIDENCE
3	998	NEVUS(M)	BENIGN	NON EXCISION	HIGH CONFIDENCE
3	1000	NEVUS(M)	BENIGN	EXCISION	HIGH CONFIDENCE
4	3	SEBORRHEIC KERATOSIS	BENIGN	NON EXCISION	LOW CONFIDENCE
4	6	NEVUS(M)	BENIGN	NON EXCISION	LOW CONFIDENCE
4	14	NEVUS(E)	BENIGN	NON EXCISION	LOW CONFIDENCE
4	15	BASAL CELL CARCINOMA	MALIGNANT	EXCISION	HIGH CONFIDENCE
4	16	MELANOMA IN SITU - LENTIGO MALIGNA TYPE	MALIGNANT	EXCISION	HIGH CONFIDENCE
4	20	NEVUS(M)	BENIGN	EXCISION	LOW CONFIDENCE
4	22	MELANOMA	MALIGNANT	EXCISION	HIGH CONFIDENCE
4	29	MELANOMA	MALIGNANT	EXCISION	HIGH CONFIDENCE
4	32	NEVUS(D)	BENIGN	NON EXCISION	LOW CONFIDENCE
4	33	NEVUS(E)	BENIGN	NON EXCISION	HIGH CONFIDENCE
4	34	NEVUS(E)	BENIGN	NON EXCISION	HIGH CONFIDENCE
4	41	NEVUS(D)	BENIGN	NON EXCISION	LOW CONFIDENCE
4	53	NEVUS(E)	BENIGN	NON EXCISION	HIGH CONFIDENCE
4	62	SOLAR KERATOSIS / LPLK	BENIGN	EXCISION	LOW CONFIDENCE
4	85	MELANOMA IN SITU - LENTIGO MALIGNA TYPE	MALIGNANT	EXCISION	HIGH CONFIDENCE
4	87	NEVUS(E)	BENIGN	NON EXCISION	HIGH CONFIDENCE
4	91	NEVUS(M)	BENIGN	NON EXCISION	HIGH CONFIDENCE
4	92	BASAL CELL CARCINOMA	MALIGNANT	EXCISION	HIGH CONFIDENCE
4	106	NEVUS(M)	BENIGN	EXCISION	LOW CONFIDENCE
4	107	NEVUS(D)	BENIGN	NON EXCISION	LOW CONFIDENCE
4	108	NEVUS(M)	BENIGN	NON EXCISION	HIGH CONFIDENCE
4	114	NEVUS(M)	BENIGN	EXCISION	LOW CONFIDENCE
4	115	SEBORRHEIC KERATOSIS	BENIGN	NON EXCISION	HIGH CONFIDENCE
4	118	BASAL CELL CARCINOMA	MALIGNANT	EXCISION	HIGH CONFIDENCE
4	121	SEBORRHEIC KERATOSIS	BENIGN	NON EXCISION	HIGH CONFIDENCE
4	128	NEVUS(D)	BENIGN	NON EXCISION	HIGH CONFIDENCE
4	135	NEVUS(M)	BENIGN	NON EXCISION	HIGH CONFIDENCE
4	137	NEVUS(D)	BENIGN	EXCISION	HIGH CONFIDENCE
4	148	MELANOMA	MALIGNANT	EXCISION	HIGH CONFIDENCE
4	150	NEVUS(E)	BENIGN	NON EXCISION	HIGH CONFIDENCE
4	152	NEVUS(M)	BENIGN	NON EXCISION	HIGH CONFIDENCE
4	155	NEVUS(E)	BENIGN	NON EXCISION	HIGH CONFIDENCE
4	157	NEVUS(M)	BENIGN	NON EXCISION	HIGH CONFIDENCE
4	161	NEVUS(M)	BENIGN	NON EXCISION	HIGH CONFIDENCE
4	168	NEVUS(E)	BENIGN	NON EXCISION	HIGH CONFIDENCE
4	174	NEVUS(M)	BENIGN	NON EXCISION	HIGH CONFIDENCE
4	175	NEVUS(E)	BENIGN	NON EXCISION	HIGH CONFIDENCE
4	177	BASAL CELL CARCINOMA	MALIGNANT	EXCISION	HIGH CONFIDENCE
4	179	NEVUS(E)	BENIGN	NON EXCISION	HIGH CONFIDENCE
4	183	NEVUS(M)	BENIGN	NON EXCISION	HIGH CONFIDENCE
4	187	BASAL CELL CARCINOMA	MALIGNANT	EXCISION	HIGH CONFIDENCE
4	188	NEVUS(M)	BENIGN	NON EXCISION	HIGH CONFIDENCE
4	196	NEVUS(M)	BENIGN	NON EXCISION	HIGH CONFIDENCE
4	201	NEVUS(E)	BENIGN	NON EXCISION	HIGH CONFIDENCE
4	202	DERMATOFIBROMA	BENIGN	NON EXCISION	LOW CONFIDENCE
4	204	other	BENIGN	NON EXCISION	HIGH CONFIDENCE
4	210	BASAL CELL CARCINOMA	MALIGNANT	NON EXCISION	LOW CONFIDENCE
4	214	NEVUS(E)	BENIGN	NON EXCISION	HIGH CONFIDENCE
4	219	NEVUS(E)	BENIGN	NON EXCISION	HIGH CONFIDENCE
4	220	NEVUS(M)	BENIGN	NON EXCISION	HIGH CONFIDENCE
4	223	NEVUS(M)	BENIGN	NON EXCISION	HIGH CONFIDENCE
4	230	NEVUS(D)	BENIGN	EXCISION	LOW CONFIDENCE
4	232	NEVUS(E)	BENIGN	NON EXCISION	HIGH CONFIDENCE
4	234	NEVUS(E)	BENIGN	NON EXCISION	HIGH CONFIDENCE
4	235	NEVUS(D)	BENIGN	NON EXCISION	HIGH CONFIDENCE
4	243	NEVUS(M)	BENIGN	NON EXCISION	HIGH CONFIDENCE
4	246	NEVUS(M)	BENIGN	NON EXCISION	HIGH CONFIDENCE
4	251	NEVUS(E)	BENIGN	NON EXCISION	HIGH CONFIDENCE
4	252	BASAL CELL CARCINOMA	MALIGNANT	EXCISION	HIGH CONFIDENCE
4	255	SOLAR KERATOSIS / LPLK	BENIGN	NON EXCISION	HIGH CONFIDENCE
4	266	BASAL CELL CARCINOMA	MALIGNANT	EXCISION	HIGH CONFIDENCE
4	270	MELANOMA	MALIGNANT	EXCISION	HIGH CONFIDENCE
4	271	NEVUS(E)	BENIGN	NON EXCISION	HIGH CONFIDENCE
4	274	MELANOMA IN SITU	MALIGNANT	EXCISION	HIGH CONFIDENCE
4	275	NEVUS(E)	BENIGN	NON EXCISION	HIGH CONFIDENCE
4	278	NEVUS(E)	BENIGN	NON EXCISION	HIGH CONFIDENCE
4	280	BASAL CELL CARCINOMA	MALIGNANT	EXCISION	HIGH CONFIDENCE
4	292	NEVUS(E)	BENIGN	NON EXCISION	HIGH CONFIDENCE
4	313	NEVUS(M)	BENIGN	NON EXCISION	HIGH CONFIDENCE
4	316	BASAL CELL CARCINOMA	MALIGNANT	EXCISION	HIGH CONFIDENCE
4	324	BASAL CELL CARCINOMA	MALIGNANT	EXCISION	HIGH CONFIDENCE
4	327	NEVUS(M)	BENIGN	NON EXCISION	HIGH CONFIDENCE
4	342	NEVUS(M)	BENIGN	NON EXCISION	HIGH CONFIDENCE
4	349	NEVUS(M)	BENIGN	NON EXCISION	HIGH CONFIDENCE
4	353	NEVUS(E)	BENIGN	NON EXCISION	HIGH CONFIDENCE
4	356	other	BENIGN	EXCISION	HIGH CONFIDENCE
4	361	NEVUS(M)	BENIGN	NON EXCISION	LOW CONFIDENCE
4	364	NEVUS(D)	BENIGN	EXCISION	HIGH CONFIDENCE
4	367	NEVUS(E)	BENIGN	NON EXCISION	HIGH CONFIDENCE
4	368	NEVUS(E)	BENIGN	NON EXCISION	HIGH CONFIDENCE
4	373	NEVUS(M)	BENIGN	NON EXCISION	HIGH CONFIDENCE
4	381	NEVUS(M)	BENIGN	NON EXCISION	HIGH CONFIDENCE
4	383	NEVUS(M)	BENIGN	NON EXCISION	HIGH CONFIDENCE
4	384	NEVUS(M)	BENIGN	NON EXCISION	HIGH CONFIDENCE
4	394	NEVUS(E)	BENIGN	NON EXCISION	HIGH CONFIDENCE
4	404	SEBORRHEIC KERATOSIS	BENIGN	NON EXCISION	HIGH CONFIDENCE
4	407	NEVUS(E)	BENIGN	NON EXCISION	HIGH CONFIDENCE
4	415	NEVUS(M)	BENIGN	EXCISION	HIGH CONFIDENCE
4	416	NEVUS(M)	BENIGN	NON EXCISION	HIGH CONFIDENCE
4	417	BASAL CELL CARCINOMA	MALIGNANT	EXCISION	HIGH CONFIDENCE
4	435	NEVUS(E)	BENIGN	NON EXCISION	HIGH CONFIDENCE
4	437	NEVUS(M)	BENIGN	NON EXCISION	HIGH CONFIDENCE
4	442	NEVUS(M)	BENIGN	EXCISION	HIGH CONFIDENCE
4	445	NEVUS(M)	BENIGN	NON EXCISION	HIGH CONFIDENCE
4	455	NEVUS(D)	BENIGN	NON EXCISION	LOW CONFIDENCE
4	460	NEVUS(E)	BENIGN	NON EXCISION	HIGH CONFIDENCE
4	465	BASAL CELL CARCINOMA	MALIGNANT	EXCISION	HIGH CONFIDENCE
4	469	NEVUS(E)	BENIGN	NON EXCISION	HIGH CONFIDENCE
4	476	NEVUS(D)	BENIGN	EXCISION	HIGH CONFIDENCE
4	489	NEVUS(D)	BENIGN	NON EXCISION	HIGH CONFIDENCE
4	492	NEVUS(E)	BENIGN	NON EXCISION	HIGH CONFIDENCE
4	499	NEVUS(M)	BENIGN	NON EXCISION	HIGH CONFIDENCE
4	516	SEBORRHEIC KERATOSIS	BENIGN	NON EXCISION	HIGH CONFIDENCE
4	522	NEVUS(D)	BENIGN	NON EXCISION	HIGH CONFIDENCE
4	524	NEVUS(M)	BENIGN	NON EXCISION	HIGH CONFIDENCE
4	533	NEVUS(M)	BENIGN	NON EXCISION	HIGH CONFIDENCE
4	537	NEVUS(E)	BENIGN	NON EXCISION	HIGH CONFIDENCE
4	543	NEVUS(E)	BENIGN	NON EXCISION	LOW CONFIDENCE
4	549	NEVUS(M)	BENIGN	EXCISION	HIGH CONFIDENCE
4	555	SOLAR KERATOSIS / LPLK	BENIGN	NON EXCISION	HIGH CONFIDENCE
4	556	NEVUS(D)	BENIGN	EXCISION	LOW CONFIDENCE
4	563	NEVUS(M)	BENIGN	NON EXCISION	HIGH CONFIDENCE
4	567	NEVUS(M)	BENIGN	EXCISION	HIGH CONFIDENCE
4	576	MELANOMA	MALIGNANT	EXCISION	HIGH CONFIDENCE
4	586	MELANOMA	MALIGNANT	EXCISION	HIGH CONFIDENCE
4	593	NEVUS(D)	BENIGN	NON EXCISION	HIGH CONFIDENCE
4	599	NEVUS(M)	BENIGN	NON EXCISION	HIGH CONFIDENCE
4	601	NEVUS(M)	BENIGN	NON EXCISION	HIGH CONFIDENCE
4	603	NEVUS(E)	BENIGN	NON EXCISION	HIGH CONFIDENCE
4	604	BASAL CELL CARCINOMA	MALIGNANT	EXCISION	HIGH CONFIDENCE
4	609	NEVUS(M)	BENIGN	NON EXCISION	HIGH CONFIDENCE
4	611	NEVUS(D)	BENIGN	NON EXCISION	LOW CONFIDENCE
4	619	NEVUS(M)	BENIGN	NON EXCISION	HIGH CONFIDENCE
4	620	NEVUS(E)	BENIGN	NON EXCISION	HIGH CONFIDENCE
4	622	NEVUS(E)	BENIGN	NON EXCISION	HIGH CONFIDENCE
4	624	NEVUS(E)	BENIGN	NON EXCISION	HIGH CONFIDENCE
4	628	NEVUS(D)	BENIGN	NON EXCISION	LOW CONFIDENCE
4	640	BASAL CELL CARCINOMA	MALIGNANT	EXCISION	HIGH CONFIDENCE
4	643	NEVUS(D)	BENIGN	NON EXCISION	HIGH CONFIDENCE
4	654	BASAL CELL CARCINOMA	MALIGNANT	EXCISION	HIGH CONFIDENCE
4	656	NEVUS(E)	BENIGN	NON EXCISION	HIGH CONFIDENCE
4	657	SEBORRHEIC KERATOSIS	BENIGN	NON EXCISION	HIGH CONFIDENCE
4	661	NEVUS(D)	BENIGN	NON EXCISION	HIGH CONFIDENCE
4	663	BASAL CELL CARCINOMA	MALIGNANT	EXCISION	HIGH CONFIDENCE
4	666	BASAL CELL CARCINOMA	MALIGNANT	EXCISION	HIGH CONFIDENCE
4	670	MELANOMA IN SITU	MALIGNANT	EXCISION	LOW CONFIDENCE
4	676	HEMANGIOMA	BENIGN	NON EXCISION	HIGH CONFIDENCE
4	684	NEVUS(M)	BENIGN	NON EXCISION	HIGH CONFIDENCE
4	685	NEVUS(E)	BENIGN	NON EXCISION	HIGH CONFIDENCE
4	692	NEVUS(E)	BENIGN	NON EXCISION	HIGH CONFIDENCE
4	699	NEVUS(D)	BENIGN	NON EXCISION	HIGH CONFIDENCE
4	700	NEVUS(D)	BENIGN	NON EXCISION	HIGH CONFIDENCE
4	701	NEVUS(D)	BENIGN	NON EXCISION	LOW CONFIDENCE
4	702	BASAL CELL CARCINOMA	MALIGNANT	EXCISION	HIGH CONFIDENCE
4	703	NEVUS(E)	BENIGN	NON EXCISION	HIGH CONFIDENCE
4	704	NEVUS(M)	BENIGN	NON EXCISION	HIGH CONFIDENCE
4	711	NEVUS(E)	BENIGN	NON EXCISION	HIGH CONFIDENCE
4	722	NEVUS(D)	BENIGN	NON EXCISION	HIGH CONFIDENCE
4	728	DERMATOFIBROMA	BENIGN	NON EXCISION	HIGH CONFIDENCE
4	736	NEVUS(E)	BENIGN	NON EXCISION	HIGH CONFIDENCE
4	742	SPITZ NEVUS	BENIGN	EXCISION	HIGH CONFIDENCE
4	743	MELANOMA	MALIGNANT	EXCISION	HIGH CONFIDENCE
4	751	NEVUS(M)	BENIGN	NON EXCISION	HIGH CONFIDENCE
4	756	NEVUS(M)	BENIGN	NON EXCISION	HIGH CONFIDENCE
4	761	MELANOMA IN SITU - LENTIGO MALIGNA TYPE	MALIGNANT	EXCISION	HIGH CONFIDENCE
4	762	HEMANGIOMA	BENIGN	NON EXCISION	HIGH CONFIDENCE
4	767	NEVUS(E)	BENIGN	NON EXCISION	HIGH CONFIDENCE
4	772	NEVUS(D)	BENIGN	NON EXCISION	HIGH CONFIDENCE
4	777	NEVUS(D)	BENIGN	EXCISION	HIGH CONFIDENCE
4	778	NEVUS(M)	BENIGN	NON EXCISION	HIGH CONFIDENCE
4	780	MELANOMA IN SITU - LENTIGO MALIGNA TYPE	MALIGNANT	EXCISION	HIGH CONFIDENCE
4	788	SPITZ NEVUS	BENIGN	EXCISION	HIGH CONFIDENCE
4	791	NEVUS(E)	BENIGN	NON EXCISION	HIGH CONFIDENCE
4	795	DERMATOFIBROMA	BENIGN	NON EXCISION	HIGH CONFIDENCE
4	797	NEVUS(D)	BENIGN	EXCISION	HIGH CONFIDENCE
4	803	NEVUS(D)	BENIGN	NON EXCISION	HIGH CONFIDENCE
4	812	NEVUS(M)	BENIGN	NON EXCISION	HIGH CONFIDENCE
4	813	NEVUS(E)	BENIGN	NON EXCISION	HIGH CONFIDENCE
4	819	NEVUS(D)	BENIGN	NON EXCISION	HIGH CONFIDENCE
4	821	BASAL CELL CARCINOMA	MALIGNANT	EXCISION	HIGH CONFIDENCE
4	824	NEVUS(E)	BENIGN	NON EXCISION	HIGH CONFIDENCE
4	829	NEVUS(D)	BENIGN	NON EXCISION	HIGH CONFIDENCE
4	833	BASAL CELL CARCINOMA	MALIGNANT	EXCISION	HIGH CONFIDENCE
4	837	MELANOMA IN SITU	MALIGNANT	EXCISION	HIGH CONFIDENCE
4	838	NEVUS(D)	BENIGN	EXCISION	LOW CONFIDENCE
4	847	NEVUS(E)	BENIGN	NON EXCISION	HIGH CONFIDENCE
4	848	NEVUS(D)	BENIGN	EXCISION	LOW CONFIDENCE
4	854	NEVUS(D)	BENIGN	EXCISION	LOW CONFIDENCE
4	858	NEVUS(D)	BENIGN	NON EXCISION	HIGH CONFIDENCE
4	862	NEVUS(M)	BENIGN	EXCISION	HIGH CONFIDENCE
4	865	SQUAMOUS CELL CARCINOMA	MALIGNANT	EXCISION	HIGH CONFIDENCE
4	873	NEVUS(M)	BENIGN	NON EXCISION	HIGH CONFIDENCE
4	874	NEVUS(E)	BENIGN	NON EXCISION	HIGH CONFIDENCE
4	875	NEVUS(E)	BENIGN	NON EXCISION	HIGH CONFIDENCE
4	887	SEBORRHEIC KERATOSIS	BENIGN	NON EXCISION	HIGH CONFIDENCE
4	904	NEVUS(D)	BENIGN	EXCISION	HIGH CONFIDENCE
4	907	NEVUS(E)	BENIGN	NON EXCISION	HIGH CONFIDENCE
4	915	NEVUS(M)	BENIGN	NON EXCISION	HIGH CONFIDENCE
4	923	NEVUS(D)	BENIGN	EXCISION	HIGH CONFIDENCE
4	925	BASAL CELL CARCINOMA	MALIGNANT	EXCISION	HIGH CONFIDENCE
4	938	NEVUS(E)	BENIGN	NON EXCISION	HIGH CONFIDENCE
4	946	BASAL CELL CARCINOMA	MALIGNANT	EXCISION	HIGH CONFIDENCE
4	955	NEVUS(D)	BENIGN	EXCISION	HIGH CONFIDENCE
4	961	BASAL CELL CARCINOMA	MALIGNANT	EXCISION	HIGH CONFIDENCE
4	964	SQUAMOUS CELL CARCINOMA	MALIGNANT	EXCISION	HIGH CONFIDENCE
4	967	DERMATOFIBROMA	BENIGN	NON EXCISION	HIGH CONFIDENCE
4	971	SQUAMOUS CELL CARCINOMA	MALIGNANT	EXCISION	HIGH CONFIDENCE
4	975	NEVUS(E)	BENIGN	NON EXCISION	HIGH CONFIDENCE
4	979	BASAL CELL CARCINOMA	MALIGNANT	EXCISION	HIGH CONFIDENCE
4	982	NEVUS(D)	BENIGN	EXCISION	HIGH CONFIDENCE
5	12	NEVUS(E)	BENIGN	NON EXCISION	HIGH CONFIDENCE
5	13	NEVUS(M)	BENIGN	NON EXCISION	HIGH CONFIDENCE
5	18	NEVUS(D)	BENIGN	EXCISION	LOW CONFIDENCE
5	19	BASAL CELL CARCINOMA	MALIGNANT	EXCISION	HIGH CONFIDENCE
5	21	SPITZ NEVUS	BENIGN	EXCISION	HIGH CONFIDENCE
5	31	NEVUS(D)	BENIGN	EXCISION	LOW CONFIDENCE
5	35	BASAL CELL CARCINOMA	MALIGNANT	EXCISION	HIGH CONFIDENCE
5	38	MELANOMA	MALIGNANT	EXCISION	HIGH CONFIDENCE
5	43	SPITZ NEVUS	BENIGN	EXCISION	LOW CONFIDENCE
5	55	NEVUS(D)	BENIGN	EXCISION	LOW CONFIDENCE
5	57	ACTINIC KERATOSIS	BENIGN	EXCISION	LOW CONFIDENCE
5	71	NEVUS(E)	BENIGN	NON EXCISION	HIGH CONFIDENCE
5	76	NEVUS(E)	BENIGN	NON EXCISION	LOW CONFIDENCE
5	84	NEVUS(M)	BENIGN	NON EXCISION	HIGH CONFIDENCE
5	86	NEVUS(D)	BENIGN	EXCISION	LOW CONFIDENCE
5	89	NEVUS(D)	BENIGN	EXCISION	LOW CONFIDENCE
5	96	SEBORRHEIC KERATOSIS	BENIGN	NON EXCISION	HIGH CONFIDENCE
5	111	NEVUS(M)	BENIGN	NON EXCISION	LOW CONFIDENCE
5	117	NEVUS(M)	BENIGN	NON EXCISION	LOW CONFIDENCE
5	122	SPITZ NEVUS	BENIGN	EXCISION	LOW CONFIDENCE
5	124	BASAL CELL CARCINOMA	MALIGNANT	EXCISION	HIGH CONFIDENCE
5	126	NEVUS(M)	BENIGN	NON EXCISION	HIGH CONFIDENCE
5	129	NEVUS(M)	BENIGN	NON EXCISION	HIGH CONFIDENCE
5	132	NEVUS(M)	BENIGN	NON EXCISION	HIGH CONFIDENCE
5	133	NEVUS(D)	BENIGN	NON EXCISION	LOW CONFIDENCE
5	139	MELANOMA	MALIGNANT	EXCISION	LOW CONFIDENCE
5	140	SEBORRHEIC KERATOSIS	BENIGN	NON EXCISION	LOW CONFIDENCE
5	144	NEVUS(M)	BENIGN	EXCISION	LOW CONFIDENCE
5	149	NEVUS(E)	BENIGN	NON EXCISION	HIGH CONFIDENCE
5	154	NEVUS(E)	BENIGN	NON EXCISION	HIGH CONFIDENCE
5	162	SOLAR KERATOSIS / LPLK	BENIGN	NON EXCISION	HIGH CONFIDENCE
5	165	NEVUS(E)	BENIGN	EXCISION	LOW CONFIDENCE
5	172	NEVUS(M)	BENIGN	NON EXCISION	LOW CONFIDENCE
5	186	SEBORRHEIC KERATOSIS	BENIGN	NON EXCISION	LOW CONFIDENCE
5	197	NEVUS(M)	BENIGN	NON EXCISION	LOW CONFIDENCE
5	203	NEVUS(E)	BENIGN	NON EXCISION	HIGH CONFIDENCE
5	205	NEVUS(M)	BENIGN	EXCISION	LOW CONFIDENCE
5	215	SEBORRHEIC KERATOSIS	BENIGN	NON EXCISION	LOW CONFIDENCE
5	218	NEVUS(E)	BENIGN	NON EXCISION	LOW CONFIDENCE
5	229	BASAL CELL CARCINOMA	MALIGNANT	EXCISION	HIGH CONFIDENCE
5	241	NEVUS(M)	BENIGN	NON EXCISION	HIGH CONFIDENCE
5	242	NEVUS(M)	BENIGN	EXCISION	LOW CONFIDENCE
5	249	NEVUS(M)	BENIGN	NON EXCISION	LOW CONFIDENCE
5	253	BASAL CELL CARCINOMA	MALIGNANT	EXCISION	HIGH CONFIDENCE
5	256	NEVUS(E)	BENIGN	NON EXCISION	HIGH CONFIDENCE
5	262	NEVUS(E)	BENIGN	NON EXCISION	LOW CONFIDENCE
5	264	MELANOMA	MALIGNANT	EXCISION	HIGH CONFIDENCE
5	267	NEVUS(M)	BENIGN	NON EXCISION	LOW CONFIDENCE
5	282	BASAL CELL CARCINOMA	MALIGNANT	EXCISION	HIGH CONFIDENCE
5	289	NEVUS(M)	BENIGN	NON EXCISION	LOW CONFIDENCE
5	290	NEVUS(E)	BENIGN	NON EXCISION	LOW CONFIDENCE
5	298	MELANOMA IN SITU - LENTIGO MALIGNA TYPE	MALIGNANT	EXCISION	LOW CONFIDENCE
5	304	NEVUS(E)	BENIGN	NON EXCISION	HIGH CONFIDENCE
5	308	NEVUS(M)	BENIGN	NON EXCISION	LOW CONFIDENCE
5	310	NEVUS(M)	BENIGN	NON EXCISION	HIGH CONFIDENCE
5	335	NEVUS(M)	BENIGN	NON EXCISION	LOW CONFIDENCE
5	340	NEVUS(M)	BENIGN	NON EXCISION	LOW CONFIDENCE
5	343	NEVUS(M)	BENIGN	NON EXCISION	LOW CONFIDENCE
5	346	NEVUS(E)	BENIGN	NON EXCISION	LOW CONFIDENCE
5	347	NEVUS(D)	BENIGN	EXCISION	LOW CONFIDENCE
5	352	NEVUS(E)	BENIGN	NON EXCISION	LOW CONFIDENCE
5	362	NEVUS(D)	BENIGN	EXCISION	LOW CONFIDENCE
5	365	other	BENIGN	NON EXCISION	LOW CONFIDENCE
5	372	SEBORRHEIC KERATOSIS	BENIGN	NON EXCISION	HIGH CONFIDENCE
5	382	NEVUS(M)	BENIGN	EXCISION	HIGH CONFIDENCE
5	388	NEVUS(M)	BENIGN	NON EXCISION	LOW CONFIDENCE
5	389	NEVUS(E)	BENIGN	NON EXCISION	HIGH CONFIDENCE
5	390	NEVUS(D)	BENIGN	EXCISION	LOW CONFIDENCE
5	391	NEVUS(M)	BENIGN	NON EXCISION	LOW CONFIDENCE
5	392	NEVUS(E)	BENIGN	NON EXCISION	HIGH CONFIDENCE
5	399	NEVUS(E)	BENIGN	NON EXCISION	HIGH CONFIDENCE
5	405	NEVUS(M)	BENIGN	EXCISION	LOW CONFIDENCE
5	408	NEVUS(M)	BENIGN	NON EXCISION	HIGH CONFIDENCE
5	409	NEVUS(D)	BENIGN	EXCISION	LOW CONFIDENCE
5	410	NEVUS(D)	BENIGN	EXCISION	LOW CONFIDENCE
5	411	NEVUS(D)	BENIGN	EXCISION	LOW CONFIDENCE
5	412	MELANOMA IN SITU - LENTIGO MALIGNA TYPE	MALIGNANT	EXCISION	LOW CONFIDENCE
5	420	NEVUS(M)	BENIGN	NON EXCISION	LOW CONFIDENCE
5	423	NEVUS(E)	BENIGN	NON EXCISION	HIGH CONFIDENCE
5	427	NEVUS(E)	BENIGN	NON EXCISION	HIGH CONFIDENCE
5	428	NEVUS(E)	BENIGN	NON EXCISION	HIGH CONFIDENCE
5	430	NEVUS(E)	BENIGN	NON EXCISION	HIGH CONFIDENCE
5	436	MELANOMA	MALIGNANT	EXCISION	HIGH CONFIDENCE
5	441	MELANOMA IN SITU	MALIGNANT	EXCISION	HIGH CONFIDENCE
5	443	MELANOMA IN SITU	MALIGNANT	EXCISION	HIGH CONFIDENCE
5	452	MELANOMA	MALIGNANT	EXCISION	HIGH CONFIDENCE
5	457	NEVUS(M)	BENIGN	NON EXCISION	LOW CONFIDENCE
5	470	NEVUS(D)	BENIGN	NON EXCISION	LOW CONFIDENCE
5	471	NEVUS(M)	BENIGN	NON EXCISION	HIGH CONFIDENCE
5	477	NEVUS(D)	BENIGN	EXCISION	HIGH CONFIDENCE
5	479	SEBORRHEIC KERATOSIS	BENIGN	NON EXCISION	HIGH CONFIDENCE
5	480	NEVUS(E)	BENIGN	NON EXCISION	HIGH CONFIDENCE
5	487	NEVUS(D)	BENIGN	EXCISION	LOW CONFIDENCE
5	490	NEVUS(E)	BENIGN	NON EXCISION	HIGH CONFIDENCE
5	491	SPITZ NEVUS	BENIGN	EXCISION	HIGH CONFIDENCE
5	493	NEVUS(M)	BENIGN	NON EXCISION	HIGH CONFIDENCE
5	497	NEVUS(M)	BENIGN	NON EXCISION	LOW CONFIDENCE
5	502	SEBORRHEIC KERATOSIS	BENIGN	NON EXCISION	LOW CONFIDENCE
5	504	NEVUS(E)	BENIGN	NON EXCISION	LOW CONFIDENCE
5	506	NEVUS(D)	BENIGN	NON EXCISION	LOW CONFIDENCE
5	507	NEVUS(M)	BENIGN	NON EXCISION	HIGH CONFIDENCE
5	509	NEVUS(M)	BENIGN	NON EXCISION	LOW CONFIDENCE
5	512	NEVUS(E)	BENIGN	EXCISION	LOW CONFIDENCE
5	515	NEVUS(M)	BENIGN	NON EXCISION	HIGH CONFIDENCE
5	517	NEVUS(D)	BENIGN	EXCISION	LOW CONFIDENCE
5	518	NEVUS(E)	BENIGN	NON EXCISION	HIGH CONFIDENCE
5	523	NEVUS(E)	BENIGN	NON EXCISION	HIGH CONFIDENCE
5	526	NEVUS(E)	BENIGN	NON EXCISION	LOW CONFIDENCE
5	528	NEVUS(D)	BENIGN	EXCISION	LOW CONFIDENCE
5	532	BASAL CELL CARCINOMA	MALIGNANT	EXCISION	HIGH CONFIDENCE
5	536	NEVUS(D)	BENIGN	EXCISION	LOW CONFIDENCE
5	538	BASAL CELL CARCINOMA	MALIGNANT	EXCISION	HIGH CONFIDENCE
5	539	NEVUS(E)	BENIGN	NON EXCISION	HIGH CONFIDENCE
5	545	NEVUS(D)	BENIGN	NON EXCISION	LOW CONFIDENCE
5	547	NEVUS(E)	BENIGN	NON EXCISION	HIGH CONFIDENCE
5	548	MELANOMA	MALIGNANT	EXCISION	LOW CONFIDENCE
5	562	NEVUS(D)	BENIGN	EXCISION	LOW CONFIDENCE
5	568	BASAL CELL CARCINOMA	MALIGNANT	EXCISION	HIGH CONFIDENCE
5	570	NEVUS(E)	BENIGN	NON EXCISION	HIGH CONFIDENCE
5	571	NEVUS(E)	BENIGN	NON EXCISION	HIGH CONFIDENCE
5	577	NEVUS(E)	BENIGN	NON EXCISION	HIGH CONFIDENCE
5	582	NEVUS(D)	BENIGN	EXCISION	LOW CONFIDENCE
5	589	NEVUS(M)	BENIGN	NON EXCISION	LOW CONFIDENCE
5	607	MELANOMA	MALIGNANT	EXCISION	HIGH CONFIDENCE
5	613	NEVUS(D)	BENIGN	EXCISION	LOW CONFIDENCE
5	617	NEVUS(D)	BENIGN	EXCISION	HIGH CONFIDENCE
5	629	NEVUS(D)	BENIGN	EXCISION	HIGH CONFIDENCE
5	637	NEVUS(D)	BENIGN	NON EXCISION	HIGH CONFIDENCE
5	641	SQUAMOUS CELL CARCINOMA	MALIGNANT	EXCISION	LOW CONFIDENCE
5	642	NEVUS(D)	BENIGN	EXCISION	LOW CONFIDENCE
5	649	NEVUS(M)	BENIGN	NON EXCISION	HIGH CONFIDENCE
5	650	NEVUS(M)	BENIGN	NON EXCISION	LOW CONFIDENCE
5	653	NEVUS(D)	BENIGN	EXCISION	LOW CONFIDENCE
5	660	BASAL CELL CARCINOMA	MALIGNANT	EXCISION	HIGH CONFIDENCE
5	673	NEVUS(D)	BENIGN	EXCISION	LOW CONFIDENCE
5	681	MELANOMA	MALIGNANT	EXCISION	HIGH CONFIDENCE
5	686	SEBORRHEIC KERATOSIS	BENIGN	NON EXCISION	LOW CONFIDENCE
5	687	NEVUS(D)	BENIGN	NON EXCISION	HIGH CONFIDENCE
5	689	NEVUS(M)	BENIGN	NON EXCISION	LOW CONFIDENCE
5	691	BASAL CELL CARCINOMA	MALIGNANT	EXCISION	HIGH CONFIDENCE
5	694	NEVUS(E)	BENIGN	NON EXCISION	HIGH CONFIDENCE
5	697	NEVUS(M)	BENIGN	NON EXCISION	HIGH CONFIDENCE
5	708	NEVUS(M)	BENIGN	NON EXCISION	HIGH CONFIDENCE
5	715	NEVUS(E)	BENIGN	NON EXCISION	HIGH CONFIDENCE
5	717	BASAL CELL CARCINOMA	MALIGNANT	EXCISION	HIGH CONFIDENCE
5	720	NEVUS(E)	BENIGN	NON EXCISION	LOW CONFIDENCE
5	725	BASAL CELL CARCINOMA	MALIGNANT	EXCISION	HIGH CONFIDENCE
5	732	NEVUS(M)	BENIGN	NON EXCISION	LOW CONFIDENCE
5	734	NEVUS(D)	BENIGN	NON EXCISION	LOW CONFIDENCE
5	753	NEVUS(E)	BENIGN	NON EXCISION	HIGH CONFIDENCE
5	754	NEVUS(E)	BENIGN	NON EXCISION	HIGH CONFIDENCE
5	758	MELANOMA	MALIGNANT	EXCISION	HIGH CONFIDENCE
5	763	NEVUS(D)	BENIGN	NON EXCISION	LOW CONFIDENCE
5	764	MELANOMA	MALIGNANT	EXCISION	HIGH CONFIDENCE
5	768	NEVUS(M)	BENIGN	NON EXCISION	HIGH CONFIDENCE
5	770	BASAL CELL CARCINOMA	MALIGNANT	EXCISION	LOW CONFIDENCE
5	771	NEVUS(E)	BENIGN	NON EXCISION	HIGH CONFIDENCE
5	781	NEVUS(M)	BENIGN	NON EXCISION	HIGH CONFIDENCE
5	787	NEVUS(E)	BENIGN	NON EXCISION	LOW CONFIDENCE
5	796	SEBORRHEIC KERATOSIS	BENIGN	NON EXCISION	HIGH CONFIDENCE
5	799	NEVUS(D)	BENIGN	EXCISION	LOW CONFIDENCE
5	806	NEVUS(M)	BENIGN	NON EXCISION	HIGH CONFIDENCE
5	808	NEVUS(D)	BENIGN	NON EXCISION	LOW CONFIDENCE
5	809	MELANOMA	MALIGNANT	EXCISION	HIGH CONFIDENCE
5	816	DERMATOFIBROMA	BENIGN	NON EXCISION	LOW CONFIDENCE
5	822	BASAL CELL CARCINOMA	MALIGNANT	EXCISION	LOW CONFIDENCE
5	825	NEVUS(E)	BENIGN	NON EXCISION	LOW CONFIDENCE
5	830	NEVUS(D)	BENIGN	EXCISION	LOW CONFIDENCE
5	831	NEVUS(D)	BENIGN	EXCISION	LOW CONFIDENCE
5	841	NEVUS(M)	BENIGN	NON EXCISION	LOW CONFIDENCE
5	843	SEBORRHEIC KERATOSIS	BENIGN	NON EXCISION	HIGH CONFIDENCE
5	853	NEVUS(E)	BENIGN	NON EXCISION	HIGH CONFIDENCE
5	868	NEVUS(M)	BENIGN	NON EXCISION	LOW CONFIDENCE
5	869	NEVUS(M)	BENIGN	NON EXCISION	LOW CONFIDENCE
5	877	NEVUS(E)	BENIGN	NON EXCISION	HIGH CONFIDENCE
5	879	NEVUS(M)	BENIGN	NON EXCISION	LOW CONFIDENCE
5	880	NEVUS(E)	BENIGN	NON EXCISION	HIGH CONFIDENCE
5	884	NEVUS(D)	BENIGN	EXCISION	LOW CONFIDENCE
5	890	MELANOMA	MALIGNANT	EXCISION	HIGH CONFIDENCE
5	894	NEVUS(E)	BENIGN	NON EXCISION	HIGH CONFIDENCE
5	905	NEVUS(E)	BENIGN	NON EXCISION	HIGH CONFIDENCE
5	909	MELANOMA	MALIGNANT	EXCISION	HIGH CONFIDENCE
5	910	NEVUS(D)	BENIGN	NON EXCISION	HIGH CONFIDENCE
5	918	SOLAR KERATOSIS / LPLK	BENIGN	NON EXCISION	HIGH CONFIDENCE
5	924	SPITZ NEVUS	BENIGN	EXCISION	LOW CONFIDENCE
5	930	NEVUS(E)	BENIGN	NON EXCISION	HIGH CONFIDENCE
5	931	NEVUS(E)	BENIGN	NON EXCISION	HIGH CONFIDENCE
5	942	NEVUS(M)	BENIGN	NON EXCISION	HIGH CONFIDENCE
5	957	NEVUS(M)	BENIGN	NON EXCISION	HIGH CONFIDENCE
5	960	NEVUS(D)	BENIGN	NON EXCISION	LOW CONFIDENCE
5	974	NEVUS(E)	BENIGN	NON EXCISION	HIGH CONFIDENCE
5	980	BASAL CELL CARCINOMA	MALIGNANT	EXCISION	HIGH CONFIDENCE
5	984	MELANOMA	MALIGNANT	EXCISION	HIGH CONFIDENCE
5	986	NEVUS(M)	BENIGN	NON EXCISION	LOW CONFIDENCE
5	987	NEVUS(M)	BENIGN	EXCISION	HIGH CONFIDENCE
5	992	BASAL CELL CARCINOMA	MALIGNANT	EXCISION	HIGH CONFIDENCE
5	993	MELANOMA	MALIGNANT	EXCISION	HIGH CONFIDENCE
5	994	MELANOMA	MALIGNANT	EXCISION	HIGH CONFIDENCE
5	995	MELANOMA IN SITU	MALIGNANT	EXCISION	HIGH CONFIDENCE
5	996	MELANOMA	MALIGNANT	EXCISION	HIGH CONFIDENCE
6	10	NEVUS(E)	BENIGN	NON EXCISION	HIGH CONFIDENCE
6	16	MELANOMA IN SITU - LENTIGO MALIGNA TYPE	MALIGNANT	EXCISION	HIGH CONFIDENCE
6	18	NEVUS(D)	BENIGN	EXCISION	HIGH CONFIDENCE
6	25	NEVUS(M)	BENIGN	NON EXCISION	LOW CONFIDENCE
6	28	NEVUS(M)	BENIGN	NON EXCISION	LOW CONFIDENCE
6	29	MELANOMA	MALIGNANT	EXCISION	HIGH CONFIDENCE
6	34	NEVUS(E)	BENIGN	NON EXCISION	HIGH CONFIDENCE
6	35	BASAL CELL CARCINOMA	MALIGNANT	EXCISION	HIGH CONFIDENCE
6	44	NEVUS(E)	BENIGN	NON EXCISION	HIGH CONFIDENCE
6	52	NEVUS(D)	BENIGN	EXCISION	HIGH CONFIDENCE
6	54	NEVUS(M)	BENIGN	NON EXCISION	HIGH CONFIDENCE
6	69	NEVUS(M)	BENIGN	NON EXCISION	LOW CONFIDENCE
6	70	NEVUS(D)	BENIGN	EXCISION	LOW CONFIDENCE
6	78	NEVUS(M)	BENIGN	NON EXCISION	LOW CONFIDENCE
6	80	NEVUS(M)	BENIGN	EXCISION	HIGH CONFIDENCE
6	84	NEVUS(M)	BENIGN	NON EXCISION	HIGH CONFIDENCE
6	87	NEVUS(E)	BENIGN	NON EXCISION	HIGH CONFIDENCE
6	101	NEVUS(D)	BENIGN	EXCISION	LOW CONFIDENCE
6	107	NEVUS(D)	BENIGN	EXCISION	LOW CONFIDENCE
6	114	NEVUS(M)	BENIGN	NON EXCISION	LOW CONFIDENCE
6	117	NEVUS(M)	BENIGN	NON EXCISION	LOW CONFIDENCE
6	124	BASAL CELL CARCINOMA	MALIGNANT	EXCISION	HIGH CONFIDENCE
6	127	NEVUS(M)	BENIGN	NON EXCISION	LOW CONFIDENCE
6	130	NEVUS(M)	BENIGN	NON EXCISION	HIGH CONFIDENCE
6	135	NEVUS(M)	BENIGN	NON EXCISION	HIGH CONFIDENCE
6	137	NEVUS(D)	BENIGN	EXCISION	HIGH CONFIDENCE
6	139	MELANOMA	MALIGNANT	NON EXCISION	LOW CONFIDENCE
6	154	NEVUS(E)	BENIGN	NON EXCISION	HIGH CONFIDENCE
6	156	NEVUS(M)	BENIGN	EXCISION	HIGH CONFIDENCE
6	159	NEVUS(M)	BENIGN	NON EXCISION	HIGH CONFIDENCE
6	160	NEVUS(E)	BENIGN	NON EXCISION	HIGH CONFIDENCE
6	169	NEVUS(M)	BENIGN	NON EXCISION	HIGH CONFIDENCE
6	175	NEVUS(E)	BENIGN	EXCISION	HIGH CONFIDENCE
6	181	NEVUS(M)	BENIGN	EXCISION	LOW CONFIDENCE
6	186	SEBORRHEIC KERATOSIS	BENIGN	NON EXCISION	HIGH CONFIDENCE
6	198	SEBORRHEIC KERATOSIS	BENIGN	NON EXCISION	LOW CONFIDENCE
6	199	NEVUS(D)	BENIGN	NON EXCISION	LOW CONFIDENCE
6	202	DERMATOFIBROMA	BENIGN	NON EXCISION	HIGH CONFIDENCE
6	206	NEVUS(M)	BENIGN	NON EXCISION	LOW CONFIDENCE
6	208	NEVUS(E)	BENIGN	NON EXCISION	LOW CONFIDENCE
6	209	BASAL CELL CARCINOMA	MALIGNANT	NON EXCISION	LOW CONFIDENCE
6	215	SEBORRHEIC KERATOSIS	BENIGN	EXCISION	LOW CONFIDENCE
6	228	NEVUS(M)	BENIGN	NON EXCISION	HIGH CONFIDENCE
6	231	NEVUS(M)	BENIGN	NON EXCISION	LOW CONFIDENCE
6	234	NEVUS(E)	BENIGN	NON EXCISION	HIGH CONFIDENCE
6	244	NEVUS(M)	BENIGN	NON EXCISION	HIGH CONFIDENCE
6	245	NEVUS(M)	BENIGN	NON EXCISION	LOW CONFIDENCE
6	249	NEVUS(M)	BENIGN	NON EXCISION	HIGH CONFIDENCE
6	250	NEVUS(M)	BENIGN	NON EXCISION	HIGH CONFIDENCE
6	255	SOLAR KERATOSIS / LPLK	BENIGN	NON EXCISION	HIGH CONFIDENCE
6	269	NEVUS(E)	BENIGN	NON EXCISION	HIGH CONFIDENCE
6	271	NEVUS(E)	BENIGN	NON EXCISION	LOW CONFIDENCE
6	277	NEVUS(E)	BENIGN	NON EXCISION	LOW CONFIDENCE
6	280	BASAL CELL CARCINOMA	MALIGNANT	EXCISION	HIGH CONFIDENCE
6	282	BASAL CELL CARCINOMA	MALIGNANT	EXCISION	HIGH CONFIDENCE
6	285	BASAL CELL CARCINOMA	MALIGNANT	EXCISION	HIGH CONFIDENCE
6	286	NEVUS(E)	BENIGN	NON EXCISION	HIGH CONFIDENCE
6	294	NEVUS(M)	BENIGN	NON EXCISION	HIGH CONFIDENCE
6	300	NEVUS(D)	BENIGN	EXCISION	HIGH CONFIDENCE
6	311	NEVUS(M)	BENIGN	NON EXCISION	HIGH CONFIDENCE
6	312	NEVUS(E)	BENIGN	NON EXCISION	HIGH CONFIDENCE
6	322	SEBORRHEIC KERATOSIS	BENIGN	NON EXCISION	HIGH CONFIDENCE
6	324	BASAL CELL CARCINOMA	MALIGNANT	EXCISION	HIGH CONFIDENCE
6	329	NEVUS(D)	BENIGN	NON EXCISION	LOW CONFIDENCE
6	343	NEVUS(M)	BENIGN	NON EXCISION	HIGH CONFIDENCE
6	345	NEVUS(M)	BENIGN	NON EXCISION	LOW CONFIDENCE
6	347	NEVUS(D)	BENIGN	EXCISION	LOW CONFIDENCE
6	354	NEVUS(D)	BENIGN	NON EXCISION	LOW CONFIDENCE
6	359	NEVUS(E)	BENIGN	NON EXCISION	HIGH CONFIDENCE
6	362	NEVUS(D)	BENIGN	EXCISION	LOW CONFIDENCE
6	365	other	BENIGN	NON EXCISION	LOW CONFIDENCE
6	367	NEVUS(E)	BENIGN	NON EXCISION	LOW CONFIDENCE
6	375	NEVUS(E)	BENIGN	NON EXCISION	HIGH CONFIDENCE
6	382	NEVUS(M)	BENIGN	EXCISION	HIGH CONFIDENCE
6	386	NEVUS(M)	BENIGN	NON EXCISION	LOW CONFIDENCE
6	396	SEBORRHEIC KERATOSIS	BENIGN	NON EXCISION	HIGH CONFIDENCE
6	403	NEVUS(M)	BENIGN	NON EXCISION	LOW CONFIDENCE
6	411	NEVUS(D)	BENIGN	EXCISION	LOW CONFIDENCE
6	417	BASAL CELL CARCINOMA	MALIGNANT	EXCISION	HIGH CONFIDENCE
6	419	NEVUS(E)	BENIGN	NON EXCISION	HIGH CONFIDENCE
6	425	NEVUS(M)	BENIGN	NON EXCISION	HIGH CONFIDENCE
6	429	MELANOMA	MALIGNANT	EXCISION	HIGH CONFIDENCE
6	434	NEVUS(M)	BENIGN	EXCISION	HIGH CONFIDENCE
6	435	NEVUS(E)	BENIGN	NON EXCISION	LOW CONFIDENCE
6	438	BASAL CELL CARCINOMA	MALIGNANT	EXCISION	HIGH CONFIDENCE
6	447	NEVUS(D)	BENIGN	NON EXCISION	HIGH CONFIDENCE
6	448	NEVUS(E)	BENIGN	NON EXCISION	LOW CONFIDENCE
6	451	NEVUS(M)	BENIGN	EXCISION	LOW CONFIDENCE
6	459	NEVUS(M)	BENIGN	NON EXCISION	LOW CONFIDENCE
6	460	NEVUS(E)	BENIGN	NON EXCISION	HIGH CONFIDENCE
6	464	NEVUS(M)	BENIGN	NON EXCISION	LOW CONFIDENCE
6	465	BASAL CELL CARCINOMA	MALIGNANT	EXCISION	HIGH CONFIDENCE
6	466	NEVUS(M)	BENIGN	NON EXCISION	LOW CONFIDENCE
6	469	NEVUS(E)	BENIGN	NON EXCISION	LOW CONFIDENCE
6	478	NEVUS(E)	BENIGN	NON EXCISION	LOW CONFIDENCE
6	479	SEBORRHEIC KERATOSIS	BENIGN	NON EXCISION	HIGH CONFIDENCE
6	481	SEBORRHEIC KERATOSIS	BENIGN	EXCISION	LOW CONFIDENCE
6	483	NEVUS(E)	BENIGN	NON EXCISION	HIGH CONFIDENCE
6	486	NEVUS(M)	BENIGN	NON EXCISION	LOW CONFIDENCE
6	488	NEVUS(M)	BENIGN	NON EXCISION	HIGH CONFIDENCE
6	491	SPITZ NEVUS	BENIGN	EXCISION	HIGH CONFIDENCE
6	496	SOLAR KERATOSIS / LPLK	BENIGN	NON EXCISION	HIGH CONFIDENCE
6	504	NEVUS(E)	BENIGN	NON EXCISION	LOW CONFIDENCE
6	512	NEVUS(E)	BENIGN	EXCISION	HIGH CONFIDENCE
6	516	SEBORRHEIC KERATOSIS	BENIGN	NON EXCISION	HIGH CONFIDENCE
6	521	NEVUS(M)	BENIGN	NON EXCISION	HIGH CONFIDENCE
6	523	NEVUS(E)	BENIGN	NON EXCISION	HIGH CONFIDENCE
6	527	NEVUS(E)	BENIGN	NON EXCISION	HIGH CONFIDENCE
6	529	NEVUS(E)	BENIGN	NON EXCISION	HIGH CONFIDENCE
6	533	NEVUS(M)	BENIGN	NON EXCISION	HIGH CONFIDENCE
6	544	NEVUS(M)	BENIGN	NON EXCISION	HIGH CONFIDENCE
6	546	NEVUS(M)	BENIGN	NON EXCISION	HIGH CONFIDENCE
6	551	NEVUS(D)	BENIGN	EXCISION	LOW CONFIDENCE
6	554	NEVUS(E)	BENIGN	NON EXCISION	LOW CONFIDENCE
6	561	NEVUS(M)	BENIGN	NON EXCISION	LOW CONFIDENCE
6	566	MELANOMA	MALIGNANT	EXCISION	HIGH CONFIDENCE
6	568	BASAL CELL CARCINOMA	MALIGNANT	EXCISION	HIGH CONFIDENCE
6	577	NEVUS(E)	BENIGN	NON EXCISION	HIGH CONFIDENCE
6	578	NEVUS(E)	BENIGN	NON EXCISION	HIGH CONFIDENCE
6	587	NEVUS(D)	BENIGN	EXCISION	LOW CONFIDENCE
6	589	NEVUS(M)	BENIGN	NON EXCISION	LOW CONFIDENCE
6	598	NEVUS(D)	BENIGN	NON EXCISION	LOW CONFIDENCE
6	599	NEVUS(M)	BENIGN	NON EXCISION	HIGH CONFIDENCE
6	611	NEVUS(D)	BENIGN	NON EXCISION	LOW CONFIDENCE
6	620	NEVUS(E)	BENIGN	EXCISION	LOW CONFIDENCE
6	628	NEVUS(D)	BENIGN	NON EXCISION	LOW CONFIDENCE
6	629	MELANOMA IN SITU - LENTIGO MALIGNA TYPE	MALIGNANT	EXCISION	HIGH CONFIDENCE
6	634	NEVUS(D)	BENIGN	EXCISION	HIGH CONFIDENCE
6	635	NEVUS(M)	BENIGN	NON EXCISION	LOW CONFIDENCE
6	636	NEVUS(D)	BENIGN	NON EXCISION	LOW CONFIDENCE
6	639	MELANOMA	MALIGNANT	NON EXCISION	HIGH CONFIDENCE
6	640	BASAL CELL CARCINOMA	MALIGNANT	EXCISION	HIGH CONFIDENCE
6	643	NEVUS(D)	BENIGN	EXCISION	LOW CONFIDENCE
6	645	NEVUS(M)	BENIGN	NON EXCISION	HIGH CONFIDENCE
6	655	NEVUS(E)	BENIGN	NON EXCISION	LOW CONFIDENCE
6	662	NEVUS(D)	BENIGN	NON EXCISION	LOW CONFIDENCE
6	677	NEVUS(M)	BENIGN	NON EXCISION	HIGH CONFIDENCE
6	678	MELANOMA IN SITU	MALIGNANT	EXCISION	LOW CONFIDENCE
6	686	SEBORRHEIC KERATOSIS	BENIGN	NON EXCISION	LOW CONFIDENCE
6	687	NEVUS(D)	BENIGN	NON EXCISION	LOW CONFIDENCE
6	688	NEVUS(D)	BENIGN	NON EXCISION	LOW CONFIDENCE
6	690	NEVUS(M)	BENIGN	NON EXCISION	HIGH CONFIDENCE
6	692	NEVUS(E)	BENIGN	NON EXCISION	HIGH CONFIDENCE
6	695	BASAL CELL CARCINOMA	MALIGNANT	EXCISION	LOW CONFIDENCE
6	707	MELANOMA IN SITU	MALIGNANT	EXCISION	LOW CONFIDENCE
6	708	NEVUS(M)	BENIGN	NON EXCISION	HIGH CONFIDENCE
6	713	BASAL CELL CARCINOMA	MALIGNANT	EXCISION	HIGH CONFIDENCE
6	723	NEVUS(D)	BENIGN	NON EXCISION	LOW CONFIDENCE
6	724	NEVUS(D)	BENIGN	NON EXCISION	LOW CONFIDENCE
6	725	BASAL CELL CARCINOMA	MALIGNANT	EXCISION	HIGH CONFIDENCE
6	731	MELANOMA	MALIGNANT	EXCISION	HIGH CONFIDENCE
6	735	MELANOMA	MALIGNANT	EXCISION	HIGH CONFIDENCE
6	738	NEVUS(E)	BENIGN	NON EXCISION	HIGH CONFIDENCE
6	739	NEVUS(E)	BENIGN	NON EXCISION	HIGH CONFIDENCE
6	747	NEVUS(E)	BENIGN	NON EXCISION	HIGH CONFIDENCE
6	751	NEVUS(M)	BENIGN	EXCISION	LOW CONFIDENCE
6	754	NEVUS(E)	BENIGN	NON EXCISION	HIGH CONFIDENCE
6	770	BASAL CELL CARCINOMA	MALIGNANT	EXCISION	HIGH CONFIDENCE
6	771	NEVUS(E)	BENIGN	NON EXCISION	HIGH CONFIDENCE
6	772	NEVUS(D)	BENIGN	NON EXCISION	HIGH CONFIDENCE
6	775	BASAL CELL CARCINOMA	MALIGNANT	EXCISION	HIGH CONFIDENCE
6	780	MELANOMA IN SITU - LENTIGO MALIGNA TYPE	MALIGNANT	EXCISION	HIGH CONFIDENCE
6	787	NEVUS(E)	BENIGN	NON EXCISION	HIGH CONFIDENCE
6	789	NEVUS(M)	BENIGN	NON EXCISION	HIGH CONFIDENCE
6	793	NEVUS(D)	BENIGN	NON EXCISION	HIGH CONFIDENCE
6	794	NEVUS(D)	BENIGN	NON EXCISION	LOW CONFIDENCE
6	797	NEVUS(D)	BENIGN	EXCISION	LOW CONFIDENCE
6	804	NEVUS(E)	BENIGN	NON EXCISION	HIGH CONFIDENCE
6	813	NEVUS(E)	BENIGN	NON EXCISION	HIGH CONFIDENCE
6	815	SEBORRHEIC KERATOSIS	BENIGN	NON EXCISION	LOW CONFIDENCE
6	816	DERMATOFIBROMA	BENIGN	NON EXCISION	LOW CONFIDENCE
6	823	SPITZ NEVUS	BENIGN	EXCISION	HIGH CONFIDENCE
6	829	NEVUS(D)	BENIGN	NON EXCISION	LOW CONFIDENCE
6	830	NEVUS(D)	BENIGN	EXCISION	LOW CONFIDENCE
6	834	NEVUS(D)	BENIGN	NON EXCISION	LOW CONFIDENCE
6	836	NEVUS(M)	BENIGN	NON EXCISION	LOW CONFIDENCE
6	855	NEVUS(M)	BENIGN	NON EXCISION	HIGH CONFIDENCE
6	858	NEVUS(D)	BENIGN	NON EXCISION	HIGH CONFIDENCE
6	860	NEVUS(M)	BENIGN	EXCISION	LOW CONFIDENCE
6	876	NEVUS(M)	BENIGN	NON EXCISION	LOW CONFIDENCE
6	884	NEVUS(D)	BENIGN	EXCISION	LOW CONFIDENCE
6	888	BASAL CELL CARCINOMA	MALIGNANT	EXCISION	HIGH CONFIDENCE
6	889	NEVUS(D)	BENIGN	EXCISION	LOW CONFIDENCE
6	896	SEBORRHEIC KERATOSIS	BENIGN	NON EXCISION	LOW CONFIDENCE
6	898	BASAL CELL CARCINOMA	MALIGNANT	EXCISION	HIGH CONFIDENCE
6	905	NEVUS(E)	BENIGN	NON EXCISION	LOW CONFIDENCE
6	909	MELANOMA	MALIGNANT	EXCISION	HIGH CONFIDENCE
6	911	NEVUS(M)	BENIGN	NON EXCISION	HIGH CONFIDENCE
6	914	NEVUS(E)	BENIGN	NON EXCISION	HIGH CONFIDENCE
6	925	BASAL CELL CARCINOMA	MALIGNANT	EXCISION	HIGH CONFIDENCE
6	928	NEVUS(D)	BENIGN	EXCISION	HIGH CONFIDENCE
6	937	ACTINIC KERATOSIS	BENIGN	EXCISION	LOW CONFIDENCE
6	942	NEVUS(M)	BENIGN	NON EXCISION	LOW CONFIDENCE
6	960	NEVUS(D)	BENIGN	NON EXCISION	LOW CONFIDENCE
6	964	SQUAMOUS CELL CARCINOMA	MALIGNANT	EXCISION	HIGH CONFIDENCE
6	969	MELANOMA	MALIGNANT	EXCISION	HIGH CONFIDENCE
6	970	MELANOMA	MALIGNANT	EXCISION	HIGH CONFIDENCE
6	988	SOLAR KERATOSIS / LPLK	BENIGN	NON EXCISION	HIGH CONFIDENCE
6	992	BASAL CELL CARCINOMA	MALIGNANT	EXCISION	HIGH CONFIDENCE
6	998	NEVUS(M)	BENIGN	NON EXCISION	HIGH CONFIDENCE
7	1	NEVUS(E)	BENIGN	NON EXCISION	HIGH CONFIDENCE
7	4	NEVUS(D)	BENIGN	NON EXCISION	LOW CONFIDENCE
7	6	NEVUS(M)	BENIGN	NON EXCISION	LOW CONFIDENCE
7	9	NEVUS(M)	BENIGN	NON EXCISION	HIGH CONFIDENCE
7	12	NEVUS(E)	BENIGN	EXCISION	LOW CONFIDENCE
7	13	NEVUS(M)	BENIGN	NON EXCISION	LOW CONFIDENCE
7	14	NEVUS(E)	BENIGN	EXCISION	LOW CONFIDENCE
7	15	BASAL CELL CARCINOMA	MALIGNANT	EXCISION	HIGH CONFIDENCE
7	19	BASAL CELL CARCINOMA	MALIGNANT	EXCISION	HIGH CONFIDENCE
7	27	NEVUS(M)	BENIGN	EXCISION	LOW CONFIDENCE
7	30	NEVUS(E)	BENIGN	NON EXCISION	LOW CONFIDENCE
7	31	NEVUS(D)	BENIGN	NON EXCISION	HIGH CONFIDENCE
7	36	NEVUS(E)	BENIGN	NON EXCISION	HIGH CONFIDENCE
7	38	MELANOMA	MALIGNANT	EXCISION	LOW CONFIDENCE
7	45	NEVUS(M)	BENIGN	EXCISION	LOW CONFIDENCE
7	46	NEVUS(E)	BENIGN	NON EXCISION	LOW CONFIDENCE
7	47	NEVUS(E)	BENIGN	NON EXCISION	HIGH CONFIDENCE
7	48	other	BENIGN	NON EXCISION	LOW CONFIDENCE
7	60	NEVUS(M)	BENIGN	EXCISION	LOW CONFIDENCE
7	61	NEVUS(E)	BENIGN	NON EXCISION	LOW CONFIDENCE
7	66	NEVUS(M)	BENIGN	NON EXCISION	HIGH CONFIDENCE
7	67	NEVUS(M)	BENIGN	NON EXCISION	LOW CONFIDENCE
7	71	NEVUS(E)	BENIGN	NON EXCISION	HIGH CONFIDENCE
7	72	NEVUS(M)	BENIGN	NON EXCISION	LOW CONFIDENCE
7	74	NEVUS(E)	BENIGN	NON EXCISION	HIGH CONFIDENCE
7	75	NEVUS(M)	BENIGN	EXCISION	LOW CONFIDENCE
7	76	NEVUS(E)	BENIGN	EXCISION	LOW CONFIDENCE
7	79	NEVUS(E)	BENIGN	NON EXCISION	HIGH CONFIDENCE
7	94	NEVUS(D)	BENIGN	EXCISION	LOW CONFIDENCE
7	95	NEVUS(M)	BENIGN	NON EXCISION	LOW CONFIDENCE
7	97	NEVUS(D)	BENIGN	EXCISION	LOW CONFIDENCE
7	103	NEVUS(M)	BENIGN	NON EXCISION	LOW CONFIDENCE
7	106	NEVUS(M)	BENIGN	EXCISION	LOW CONFIDENCE
7	120	NEVUS(M)	BENIGN	NON EXCISION	LOW CONFIDENCE
7	128	NEVUS(D)	BENIGN	EXCISION	LOW CONFIDENCE
7	129	NEVUS(M)	BENIGN	NON EXCISION	HIGH CONFIDENCE
7	150	NEVUS(E)	BENIGN	NON EXCISION	LOW CONFIDENCE
7	153	NEVUS(M)	BENIGN	EXCISION	LOW CONFIDENCE
7	157	NEVUS(M)	BENIGN	EXCISION	LOW CONFIDENCE
7	158	NEVUS(M)	BENIGN	EXCISION	LOW CONFIDENCE
7	164	NEVUS(M)	BENIGN	EXCISION	HIGH CONFIDENCE
7	167	NEVUS(E)	BENIGN	NON EXCISION	LOW CONFIDENCE
7	168	NEVUS(E)	BENIGN	NON EXCISION	LOW CONFIDENCE
7	211	NEVUS(E)	BENIGN	NON EXCISION	HIGH CONFIDENCE
7	219	NEVUS(E)	BENIGN	NON EXCISION	LOW CONFIDENCE
7	225	NEVUS(M)	BENIGN	NON EXCISION	HIGH CONFIDENCE
7	252	BASAL CELL CARCINOMA	MALIGNANT	EXCISION	HIGH CONFIDENCE
7	254	SEBORRHEIC KERATOSIS	BENIGN	NON EXCISION	LOW CONFIDENCE
7	257	NEVUS(M)	BENIGN	EXCISION	LOW CONFIDENCE
7	264	MELANOMA	MALIGNANT	EXCISION	HIGH CONFIDENCE
7	266	BASAL CELL CARCINOMA	MALIGNANT	EXCISION	HIGH CONFIDENCE
7	270	MELANOMA	MALIGNANT	EXCISION	LOW CONFIDENCE
7	281	BASAL CELL CARCINOMA	MALIGNANT	EXCISION	HIGH CONFIDENCE
7	284	BASAL CELL CARCINOMA	MALIGNANT	EXCISION	HIGH CONFIDENCE
7	299	NEVUS(D)	BENIGN	EXCISION	LOW CONFIDENCE
7	304	NEVUS(E)	BENIGN	EXCISION	LOW CONFIDENCE
7	306	NEVUS(E)	BENIGN	NON EXCISION	HIGH CONFIDENCE
7	308	NEVUS(M)	BENIGN	EXCISION	LOW CONFIDENCE
7	309	NEVUS(E)	BENIGN	NON EXCISION	LOW CONFIDENCE
7	315	NEVUS(D)	BENIGN	EXCISION	LOW CONFIDENCE
7	320	MELANOMA	MALIGNANT	EXCISION	HIGH CONFIDENCE
7	325	NEVUS(E)	BENIGN	NON EXCISION	LOW CONFIDENCE
7	326	NEVUS(E)	BENIGN	NON EXCISION	HIGH CONFIDENCE
7	330	NEVUS(D)	BENIGN	EXCISION	LOW CONFIDENCE
7	331	NEVUS(M)	BENIGN	EXCISION	HIGH CONFIDENCE
7	335	NEVUS(M)	BENIGN	EXCISION	LOW CONFIDENCE
7	337	NEVUS(M)	BENIGN	NON EXCISION	LOW CONFIDENCE
7	346	NEVUS(E)	BENIGN	EXCISION	LOW CONFIDENCE
7	350	NEVUS(M)	BENIGN	EXCISION	LOW CONFIDENCE
7	356	other	BENIGN	EXCISION	HIGH CONFIDENCE
7	358	NEVUS(D)	BENIGN	EXCISION	LOW CONFIDENCE
7	369	NEVUS(E)	BENIGN	NON EXCISION	LOW CONFIDENCE
7	371	NEVUS(D)	BENIGN	EXCISION	LOW CONFIDENCE
7	380	NEVUS(M)	BENIGN	EXCISION	LOW CONFIDENCE
7	383	NEVUS(M)	BENIGN	NON EXCISION	LOW CONFIDENCE
7	385	NEVUS(E)	BENIGN	NON EXCISION	HIGH CONFIDENCE
7	389	NEVUS(E)	BENIGN	NON EXCISION	HIGH CONFIDENCE
7	392	NEVUS(E)	BENIGN	NON EXCISION	HIGH CONFIDENCE
7	400	MELANOMA IN SITU	MALIGNANT	EXCISION	LOW CONFIDENCE
7	402	NEVUS(M)	BENIGN	NON EXCISION	LOW CONFIDENCE
7	404	SEBORRHEIC KERATOSIS	BENIGN	NON EXCISION	HIGH CONFIDENCE
7	406	SEBORRHEIC KERATOSIS	BENIGN	NON EXCISION	HIGH CONFIDENCE
7	418	NEVUS(E)	BENIGN	NON EXCISION	HIGH CONFIDENCE
7	423	NEVUS(E)	BENIGN	NON EXCISION	HIGH CONFIDENCE
7	431	NEVUS(D)	BENIGN	EXCISION	LOW CONFIDENCE
7	433	NEVUS(M)	BENIGN	NON EXCISION	LOW CONFIDENCE
7	444	NEVUS(M)	BENIGN	EXCISION	LOW CONFIDENCE
7	446	NEVUS(E)	BENIGN	NON EXCISION	LOW CONFIDENCE
7	453	NEVUS(M)	BENIGN	EXCISION	LOW CONFIDENCE
7	456	NEVUS(M)	BENIGN	NON EXCISION	LOW CONFIDENCE
7	473	NEVUS(E)	BENIGN	NON EXCISION	LOW CONFIDENCE
7	474	NEVUS(M)	BENIGN	NON EXCISION	HIGH CONFIDENCE
7	480	NEVUS(E)	BENIGN	NON EXCISION	HIGH CONFIDENCE
7	484	SEBORRHEIC KERATOSIS	BENIGN	EXCISION	LOW CONFIDENCE
7	492	NEVUS(E)	BENIGN	NON EXCISION	HIGH CONFIDENCE
7	495	NEVUS(M)	BENIGN	EXCISION	LOW CONFIDENCE
7	497	NEVUS(M)	BENIGN	NON EXCISION	LOW CONFIDENCE
7	498	NEVUS(M)	BENIGN	NON EXCISION	LOW CONFIDENCE
7	503	NEVUS(E)	BENIGN	NON EXCISION	LOW CONFIDENCE
7	506	NEVUS(D)	BENIGN	EXCISION	HIGH CONFIDENCE
7	510	MELANOMA	MALIGNANT	EXCISION	HIGH CONFIDENCE
7	511	MELANOMA IN SITU	MALIGNANT	EXCISION	HIGH CONFIDENCE
7	515	NEVUS(M)	BENIGN	NON EXCISION	LOW CONFIDENCE
7	525	NEVUS(M)	BENIGN	NON EXCISION	LOW CONFIDENCE
7	526	NEVUS(E)	BENIGN	NON EXCISION	LOW CONFIDENCE
7	530	SEBORRHEIC KERATOSIS	BENIGN	EXCISION	LOW CONFIDENCE
7	535	NEVUS(E)	BENIGN	NON EXCISION	LOW CONFIDENCE
7	537	NEVUS(E)	BENIGN	NON EXCISION	HIGH CONFIDENCE
7	550	MELANOMA	MALIGNANT	EXCISION	LOW CONFIDENCE
7	553	NEVUS(D)	BENIGN	EXCISION	LOW CONFIDENCE
7	556	NEVUS(D)	BENIGN	EXCISION	HIGH CONFIDENCE
7	564	SPITZ NEVUS	BENIGN	EXCISION	LOW CONFIDENCE
7	569	NEVUS(E)	BENIGN	NON EXCISION	HIGH CONFIDENCE
7	574	NEVUS(E)	BENIGN	NON EXCISION	LOW CONFIDENCE
7	579	MELANOMA IN SITU - LENTIGO MALIGNA TYPE	MALIGNANT	EXCISION	HIGH CONFIDENCE
7	583	NEVUS(E)	BENIGN	EXCISION	LOW CONFIDENCE
7	584	NEVUS(E)	BENIGN	NON EXCISION	LOW CONFIDENCE
7	591	NEVUS(E)	BENIGN	NON EXCISION	LOW CONFIDENCE
7	601	NEVUS(M)	BENIGN	NON EXCISION	LOW CONFIDENCE
7	606	MELANOMA	MALIGNANT	EXCISION	HIGH CONFIDENCE
7	615	NEVUS(E)	BENIGN	NON EXCISION	HIGH CONFIDENCE
7	619	NEVUS(M)	BENIGN	EXCISION	LOW CONFIDENCE
7	622	NEVUS(E)	BENIGN	NON EXCISION	HIGH CONFIDENCE
7	631	MELANOMA	MALIGNANT	EXCISION	HIGH CONFIDENCE
7	633	NEVUS(E)	BENIGN	EXCISION	LOW CONFIDENCE
7	637	NEVUS(D)	BENIGN	NON EXCISION	LOW CONFIDENCE
7	644	BASAL CELL CARCINOMA	MALIGNANT	EXCISION	HIGH CONFIDENCE
7	649	NEVUS(M)	BENIGN	NON EXCISION	LOW CONFIDENCE
7	657	SEBORRHEIC KERATOSIS	BENIGN	NON EXCISION	HIGH CONFIDENCE
7	663	BASAL CELL CARCINOMA	MALIGNANT	EXCISION	HIGH CONFIDENCE
7	664	NEVUS(M)	BENIGN	NON EXCISION	LOW CONFIDENCE
7	668	MELANOMA	MALIGNANT	EXCISION	LOW CONFIDENCE
7	669	NEVUS(D)	BENIGN	EXCISION	LOW CONFIDENCE
7	672	NEVUS(E)	BENIGN	EXCISION	LOW CONFIDENCE
7	681	MELANOMA	MALIGNANT	EXCISION	HIGH CONFIDENCE
7	691	BASAL CELL CARCINOMA	MALIGNANT	EXCISION	HIGH CONFIDENCE
7	696	NEVUS(D)	BENIGN	NON EXCISION	LOW CONFIDENCE
7	697	NEVUS(M)	BENIGN	NON EXCISION	HIGH CONFIDENCE
7	704	NEVUS(M)	BENIGN	NON EXCISION	LOW CONFIDENCE
7	709	NEVUS(E)	BENIGN	NON EXCISION	HIGH CONFIDENCE
7	711	NEVUS(E)	BENIGN	NON EXCISION	HIGH CONFIDENCE
7	714	BASAL CELL CARCINOMA	MALIGNANT	EXCISION	LOW CONFIDENCE
7	722	NEVUS(D)	BENIGN	NON EXCISION	LOW CONFIDENCE
7	727	SEBORRHEIC KERATOSIS	BENIGN	EXCISION	LOW CONFIDENCE
7	732	NEVUS(M)	BENIGN	NON EXCISION	LOW CONFIDENCE
7	736	NEVUS(E)	BENIGN	NON EXCISION	LOW CONFIDENCE
7	740	NEVUS(D)	BENIGN	EXCISION	LOW CONFIDENCE
7	743	MELANOMA	MALIGNANT	EXCISION	HIGH CONFIDENCE
7	748	NEVUS(M)	BENIGN	NON EXCISION	LOW CONFIDENCE
7	749	NEVUS(D)	BENIGN	EXCISION	LOW CONFIDENCE
7	750	NEVUS(M)	BENIGN	NON EXCISION	LOW CONFIDENCE
7	755	NEVUS(E)	BENIGN	NON EXCISION	HIGH CONFIDENCE
7	764	MELANOMA	MALIGNANT	EXCISION	HIGH CONFIDENCE
7	777	NEVUS(D)	BENIGN	EXCISION	LOW CONFIDENCE
7	779	NEVUS(D)	BENIGN	NON EXCISION	LOW CONFIDENCE
7	785	NEVUS(D)	BENIGN	NON EXCISION	LOW CONFIDENCE
7	798	NEVUS(M)	BENIGN	NON EXCISION	HIGH CONFIDENCE
7	803	NEVUS(D)	BENIGN	NON EXCISION	LOW CONFIDENCE
7	808	NEVUS(D)	BENIGN	NON EXCISION	LOW CONFIDENCE
7	809	MELANOMA	MALIGNANT	EXCISION	HIGH CONFIDENCE
7	819	NEVUS(D)	BENIGN	NON EXCISION	HIGH CONFIDENCE
7	826	NEVUS(D)	BENIGN	NON EXCISION	LOW CONFIDENCE
7	831	NEVUS(D)	BENIGN	EXCISION	LOW CONFIDENCE
7	832	NEVUS(D)	BENIGN	NON EXCISION	HIGH CONFIDENCE
7	852	NEVUS(D)	BENIGN	NON EXCISION	HIGH CONFIDENCE
7	856	NEVUS(E)	BENIGN	EXCISION	LOW CONFIDENCE
7	857	NEVUS(E)	BENIGN	NON EXCISION	HIGH CONFIDENCE
7	862	NEVUS(M)	BENIGN	EXCISION	LOW CONFIDENCE
7	867	NEVUS(E)	BENIGN	NON EXCISION	HIGH CONFIDENCE
7	869	NEVUS(M)	BENIGN	NON EXCISION	HIGH CONFIDENCE
7	870	NEVUS(M)	BENIGN	NON EXCISION	LOW CONFIDENCE
7	875	NEVUS(E)	BENIGN	NON EXCISION	HIGH CONFIDENCE
7	877	NEVUS(E)	BENIGN	NON EXCISION	LOW CONFIDENCE
7	881	NEVUS(E)	BENIGN	NON EXCISION	HIGH CONFIDENCE
7	882	NEVUS(M)	BENIGN	NON EXCISION	LOW CONFIDENCE
7	885	SEBORRHEIC KERATOSIS	BENIGN	EXCISION	LOW CONFIDENCE
7	890	MELANOMA	MALIGNANT	EXCISION	LOW CONFIDENCE
7	893	NEVUS(D)	BENIGN	NON EXCISION	LOW CONFIDENCE
7	894	NEVUS(E)	BENIGN	NON EXCISION	LOW CONFIDENCE
7	895	NEVUS(E)	BENIGN	EXCISION	LOW CONFIDENCE
7	907	NEVUS(E)	BENIGN	NON EXCISION	LOW CONFIDENCE
7	916	NEVUS(E)	BENIGN	NON EXCISION	LOW CONFIDENCE
7	917	NEVUS(D)	BENIGN	NON EXCISION	HIGH CONFIDENCE
7	919	NEVUS(M)	BENIGN	NON EXCISION	LOW CONFIDENCE
7	921	BASAL CELL CARCINOMA	MALIGNANT	EXCISION	HIGH CONFIDENCE
7	929	NEVUS(D)	BENIGN	NON EXCISION	LOW CONFIDENCE
7	931	NEVUS(E)	BENIGN	EXCISION	LOW CONFIDENCE
7	940	BASAL CELL CARCINOMA	MALIGNANT	EXCISION	LOW CONFIDENCE
7	943	NEVUS(E)	BENIGN	NON EXCISION	LOW CONFIDENCE
7	946	BASAL CELL CARCINOMA	MALIGNANT	EXCISION	HIGH CONFIDENCE
7	947	SPITZ NEVUS	BENIGN	EXCISION	HIGH CONFIDENCE
7	949	NEVUS(M)	BENIGN	NON EXCISION	LOW CONFIDENCE
7	950	NEVUS(M)	BENIGN	NON EXCISION	LOW CONFIDENCE
7	952	NEVUS(E)	BENIGN	NON EXCISION	LOW CONFIDENCE
7	959	NEVUS(E)	BENIGN	NON EXCISION	LOW CONFIDENCE
7	968	NEVUS(E)	BENIGN	NON EXCISION	LOW CONFIDENCE
7	971	SQUAMOUS CELL CARCINOMA	MALIGNANT	EXCISION	LOW CONFIDENCE
7	974	NEVUS(E)	BENIGN	NON EXCISION	LOW CONFIDENCE
7	982	NEVUS(D)	BENIGN	NON EXCISION	LOW CONFIDENCE
7	999	NEVUS(M)	BENIGN	NON EXCISION	LOW CONFIDENCE
8	5	NEVUS(E)	BENIGN	NON EXCISION	HIGH CONFIDENCE
8	8	NEVUS(M)	BENIGN	NON EXCISION	LOW CONFIDENCE
8	17	NEVUS(D)	BENIGN	NON EXCISION	HIGH CONFIDENCE
8	21	SPITZ NEVUS	BENIGN	EXCISION	HIGH CONFIDENCE
8	23	SPITZ NEVUS	BENIGN	EXCISION	HIGH CONFIDENCE
8	24	other	BENIGN	EXCISION	HIGH CONFIDENCE
8	32	NEVUS(D)	BENIGN	EXCISION	HIGH CONFIDENCE
8	39	MELANOMA	MALIGNANT	EXCISION	HIGH CONFIDENCE
8	40	SPITZ NEVUS	BENIGN	EXCISION	HIGH CONFIDENCE
8	41	NEVUS(D)	BENIGN	NON EXCISION	LOW CONFIDENCE
8	50	NEVUS(M)	BENIGN	NON EXCISION	HIGH CONFIDENCE
8	57	ACTINIC KERATOSIS	BENIGN	EXCISION	HIGH CONFIDENCE
8	58	NEVUS(D)	BENIGN	NON EXCISION	LOW CONFIDENCE
8	62	SOLAR KERATOSIS / LPLK	BENIGN	NON EXCISION	HIGH CONFIDENCE
8	73	NEVUS(D)	BENIGN	EXCISION	HIGH CONFIDENCE
8	77	NEVUS(M)	BENIGN	NON EXCISION	HIGH CONFIDENCE
8	82	NEVUS(M)	BENIGN	NON EXCISION	HIGH CONFIDENCE
8	85	MELANOMA IN SITU - LENTIGO MALIGNA TYPE	MALIGNANT	EXCISION	HIGH CONFIDENCE
8	86	NEVUS(D)	BENIGN	EXCISION	HIGH CONFIDENCE
8	92	BASAL CELL CARCINOMA	MALIGNANT	EXCISION	HIGH CONFIDENCE
8	98	NEVUS(M)	BENIGN	NON EXCISION	HIGH CONFIDENCE
8	105	SEBORRHEIC KERATOSIS	BENIGN	NON EXCISION	HIGH CONFIDENCE
8	108	NEVUS(M)	BENIGN	NON EXCISION	HIGH CONFIDENCE
8	110	NEVUS(M)	BENIGN	EXCISION	HIGH CONFIDENCE
8	115	SEBORRHEIC KERATOSIS	BENIGN	EXCISION	HIGH CONFIDENCE
8	116	MELANOMA	MALIGNANT	EXCISION	HIGH CONFIDENCE
8	125	NEVUS(M)	BENIGN	NON EXCISION	LOW CONFIDENCE
8	131	NEVUS(M)	BENIGN	NON EXCISION	HIGH CONFIDENCE
8	132	NEVUS(M)	BENIGN	NON EXCISION	HIGH CONFIDENCE
8	134	NEVUS(M)	BENIGN	NON EXCISION	HIGH CONFIDENCE
8	136	BASAL CELL CARCINOMA	MALIGNANT	EXCISION	HIGH CONFIDENCE
8	138	NEVUS(M)	BENIGN	NON EXCISION	HIGH CONFIDENCE
8	142	BASAL CELL CARCINOMA	MALIGNANT	EXCISION	HIGH CONFIDENCE
8	148	MELANOMA	MALIGNANT	EXCISION	HIGH CONFIDENCE
8	161	NEVUS(M)	BENIGN	NON EXCISION	HIGH CONFIDENCE
8	165	NEVUS(E)	BENIGN	EXCISION	HIGH CONFIDENCE
8	172	NEVUS(M)	BENIGN	EXCISION	LOW CONFIDENCE
8	174	NEVUS(M)	BENIGN	NON EXCISION	LOW CONFIDENCE
8	179	NEVUS(E)	BENIGN	NON EXCISION	HIGH CONFIDENCE
8	180	NEVUS(M)	BENIGN	NON EXCISION	HIGH CONFIDENCE
8	183	NEVUS(M)	BENIGN	NON EXCISION	LOW CONFIDENCE
8	184	BASAL CELL CARCINOMA	MALIGNANT	EXCISION	HIGH CONFIDENCE
8	187	BASAL CELL CARCINOMA	MALIGNANT	EXCISION	HIGH CONFIDENCE
8	188	NEVUS(M)	BENIGN	NON EXCISION	HIGH CONFIDENCE
8	191	NEVUS(M)	BENIGN	NON EXCISION	HIGH CONFIDENCE
8	194	NEVUS(E)	BENIGN	NON EXCISION	HIGH CONFIDENCE
8	201	NEVUS(E)	BENIGN	NON EXCISION	HIGH CONFIDENCE
8	207	NEVUS(D)	BENIGN	EXCISION	HIGH CONFIDENCE
8	210	BASAL CELL CARCINOMA	MALIGNANT	NON EXCISION	HIGH CONFIDENCE
8	220	NEVUS(M)	BENIGN	NON EXCISION	LOW CONFIDENCE
8	222	NEVUS(E)	BENIGN	NON EXCISION	LOW CONFIDENCE
8	229	BASAL CELL CARCINOMA	MALIGNANT	EXCISION	HIGH CONFIDENCE
8	235	NEVUS(D)	BENIGN	EXCISION	LOW CONFIDENCE
8	237	BASAL CELL CARCINOMA	MALIGNANT	EXCISION	HIGH CONFIDENCE
8	238	NEVUS(E)	BENIGN	NON EXCISION	LOW CONFIDENCE
8	239	NEVUS(E)	BENIGN	NON EXCISION	LOW CONFIDENCE
8	246	NEVUS(M)	BENIGN	NON EXCISION	HIGH CONFIDENCE
8	248	NEVUS(M)	BENIGN	EXCISION	HIGH CONFIDENCE
8	251	NEVUS(E)	BENIGN	NON EXCISION	HIGH CONFIDENCE
8	256	NEVUS(E)	BENIGN	NON EXCISION	HIGH CONFIDENCE
8	260	NEVUS(D)	BENIGN	NON EXCISION	LOW CONFIDENCE
8	261	NEVUS(M)	BENIGN	NON EXCISION	HIGH CONFIDENCE
8	263	NEVUS(D)	BENIGN	EXCISION	HIGH CONFIDENCE
8	265	NEVUS(M)	BENIGN	NON EXCISION	LOW CONFIDENCE
8	279	NEVUS(E)	BENIGN	NON EXCISION	HIGH CONFIDENCE
8	287	BASAL CELL CARCINOMA	MALIGNANT	EXCISION	HIGH CONFIDENCE
8	289	NEVUS(M)	BENIGN	EXCISION	LOW CONFIDENCE
8	291	NEVUS(E)	BENIGN	NON EXCISION	HIGH CONFIDENCE
8	296	NEVUS(M)	BENIGN	EXCISION	LOW CONFIDENCE
8	301	NEVUS(E)	BENIGN	NON EXCISION	LOW CONFIDENCE
8	302	NEVUS(E)	BENIGN	NON EXCISION	HIGH CONFIDENCE
8	310	NEVUS(M)	BENIGN	NON EXCISION	HIGH CONFIDENCE
8	317	NEVUS(D)	BENIGN	NON EXCISION	HIGH CONFIDENCE
8	321	NEVUS(M)	BENIGN	NON EXCISION	HIGH CONFIDENCE
8	327	NEVUS(M)	BENIGN	NON EXCISION	LOW CONFIDENCE
8	333	SEBORRHEIC KERATOSIS	BENIGN	NON EXCISION	HIGH CONFIDENCE
8	336	MELANOMA	MALIGNANT	EXCISION	HIGH CONFIDENCE
8	341	NEVUS(M)	BENIGN	NON EXCISION	HIGH CONFIDENCE
8	357	NEVUS(E)	BENIGN	NON EXCISION	HIGH CONFIDENCE
8	360	NEVUS(D)	BENIGN	NON EXCISION	LOW CONFIDENCE
8	364	NEVUS(D)	BENIGN	EXCISION	HIGH CONFIDENCE
8	372	SEBORRHEIC KERATOSIS	BENIGN	EXCISION	HIGH CONFIDENCE
8	378	NEVUS(D)	BENIGN	EXCISION	HIGH CONFIDENCE
8	390	NEVUS(D)	BENIGN	EXCISION	HIGH CONFIDENCE
8	391	NEVUS(M)	BENIGN	NON EXCISION	LOW CONFIDENCE
8	395	NEVUS(E)	BENIGN	NON EXCISION	HIGH CONFIDENCE
8	405	NEVUS(M)	BENIGN	EXCISION	HIGH CONFIDENCE
8	409	NEVUS(D)	BENIGN	NON EXCISION	HIGH CONFIDENCE
8	412	MELANOMA IN SITU - LENTIGO MALIGNA TYPE	MALIGNANT	EXCISION	HIGH CONFIDENCE
8	413	SEBORRHEIC KERATOSIS	BENIGN	NON EXCISION	HIGH CONFIDENCE
8	416	NEVUS(M)	BENIGN	NON EXCISION	HIGH CONFIDENCE
8	422	NEVUS(M)	BENIGN	NON EXCISION	HIGH CONFIDENCE
8	424	NEVUS(E)	BENIGN	NON EXCISION	LOW CONFIDENCE
8	427	NEVUS(E)	BENIGN	NON EXCISION	HIGH CONFIDENCE
8	428	NEVUS(E)	BENIGN	NON EXCISION	HIGH CONFIDENCE
8	441	MELANOMA IN SITU	MALIGNANT	EXCISION	LOW CONFIDENCE
8	449	NEVUS(E)	BENIGN	NON EXCISION	HIGH CONFIDENCE
8	452	MELANOMA	MALIGNANT	EXCISION	HIGH CONFIDENCE
8	462	NEVUS(M)	BENIGN	NON EXCISION	HIGH CONFIDENCE
8	468	NEVUS(D)	BENIGN	NON EXCISION	HIGH CONFIDENCE
8	471	NEVUS(M)	BENIGN	EXCISION	HIGH CONFIDENCE
8	475	NEVUS(M)	BENIGN	NON EXCISION	HIGH CONFIDENCE
8	476	NEVUS(D)	BENIGN	EXCISION	HIGH CONFIDENCE
8	482	NEVUS(D)	BENIGN	EXCISION	HIGH CONFIDENCE
8	489	NEVUS(D)	BENIGN	EXCISION	HIGH CONFIDENCE
8	502	SEBORRHEIC KERATOSIS	BENIGN	NON EXCISION	HIGH CONFIDENCE
8	508	SPITZ NEVUS	BENIGN	EXCISION	HIGH CONFIDENCE
8	513	NEVUS(D)	BENIGN	NON EXCISION	HIGH CONFIDENCE
8	514	NEVUS(M)	BENIGN	NON EXCISION	HIGH CONFIDENCE
8	519	NEVUS(M)	BENIGN	NON EXCISION	HIGH CONFIDENCE
8	522	NEVUS(D)	BENIGN	EXCISION	HIGH CONFIDENCE
8	524	NEVUS(M)	BENIGN	NON EXCISION	HIGH CONFIDENCE
8	528	NEVUS(D)	BENIGN	EXCISION	HIGH CONFIDENCE
8	531	BASAL CELL CARCINOMA	MALIGNANT	EXCISION	HIGH CONFIDENCE
8	532	BASAL CELL CARCINOMA	MALIGNANT	EXCISION	HIGH CONFIDENCE
8	538	BASAL CELL CARCINOMA	MALIGNANT	EXCISION	HIGH CONFIDENCE
8	541	MELANOMA	MALIGNANT	EXCISION	HIGH CONFIDENCE
8	542	MELANOMA	MALIGNANT	EXCISION	HIGH CONFIDENCE
8	543	NEVUS(E)	BENIGN	EXCISION	HIGH CONFIDENCE
8	545	NEVUS(D)	BENIGN	NON EXCISION	HIGH CONFIDENCE
8	549	NEVUS(M)	BENIGN	EXCISION	HIGH CONFIDENCE
8	555	SOLAR KERATOSIS / LPLK	BENIGN	NON EXCISION	HIGH CONFIDENCE
8	567	NEVUS(M)	BENIGN	EXCISION	HIGH CONFIDENCE
8	571	NEVUS(E)	BENIGN	NON EXCISION	HIGH CONFIDENCE
8	575	NEVUS(D)	BENIGN	NON EXCISION	HIGH CONFIDENCE
8	580	NEVUS(M)	BENIGN	NON EXCISION	HIGH CONFIDENCE
8	581	NEVUS(E)	BENIGN	EXCISION	HIGH CONFIDENCE
8	595	NEVUS(E)	BENIGN	NON EXCISION	HIGH CONFIDENCE
8	600	NEVUS(M)	BENIGN	EXCISION	HIGH CONFIDENCE
8	607	MELANOMA	MALIGNANT	EXCISION	HIGH CONFIDENCE
8	608	NEVUS(E)	BENIGN	NON EXCISION	HIGH CONFIDENCE
8	613	NEVUS(D)	BENIGN	NON EXCISION	HIGH CONFIDENCE
8	614	MELANOMA	MALIGNANT	EXCISION	HIGH CONFIDENCE
8	623	NEVUS(E)	BENIGN	NON EXCISION	HIGH CONFIDENCE
8	638	NEVUS(D)	BENIGN	NON EXCISION	HIGH CONFIDENCE
8	642	NEVUS(D)	BENIGN	EXCISION	HIGH CONFIDENCE
8	648	NEVUS(D)	BENIGN	NON EXCISION	HIGH CONFIDENCE
8	661	NEVUS(D)	BENIGN	NON EXCISION	HIGH CONFIDENCE
8	670	MELANOMA IN SITU	MALIGNANT	EXCISION	HIGH CONFIDENCE
8	671	NEVUS(M)	BENIGN	NON EXCISION	HIGH CONFIDENCE
8	674	NEVUS(M)	BENIGN	NON EXCISION	HIGH CONFIDENCE
8	676	HEMANGIOMA	BENIGN	NON EXCISION	HIGH CONFIDENCE
8	680	NEVUS(M)	BENIGN	NON EXCISION	LOW CONFIDENCE
8	682	NEVUS(E)	BENIGN	NON EXCISION	HIGH CONFIDENCE
8	683	MELANOMA	MALIGNANT	EXCISION	HIGH CONFIDENCE
8	693	NEVUS(E)	BENIGN	NON EXCISION	HIGH CONFIDENCE
8	699	NEVUS(D)	BENIGN	NON EXCISION	HIGH CONFIDENCE
8	703	NEVUS(E)	BENIGN	NON EXCISION	LOW CONFIDENCE
8	716	NEVUS(M)	BENIGN	EXCISION	HIGH CONFIDENCE
8	726	BASAL CELL CARCINOMA	MALIGNANT	EXCISION	HIGH CONFIDENCE
8	733	NEVUS(E)	BENIGN	NON EXCISION	HIGH CONFIDENCE
8	741	MELANOMA IN SITU	MALIGNANT	EXCISION	HIGH CONFIDENCE
8	745	MELANOMA	MALIGNANT	EXCISION	LOW CONFIDENCE
8	758	MELANOMA	MALIGNANT	EXCISION	HIGH CONFIDENCE
8	759	NEVUS(D)	BENIGN	EXCISION	LOW CONFIDENCE
8	765	NEVUS(D)	BENIGN	EXCISION	HIGH CONFIDENCE
8	766	MELANOMA	MALIGNANT	EXCISION	HIGH CONFIDENCE
8	768	NEVUS(M)	BENIGN	NON EXCISION	HIGH CONFIDENCE
8	769	NEVUS(E)	BENIGN	NON EXCISION	HIGH CONFIDENCE
8	773	NEVUS(M)	BENIGN	NON EXCISION	HIGH CONFIDENCE
8	776	NEVUS(M)	BENIGN	NON EXCISION	HIGH CONFIDENCE
8	783	NEVUS(D)	BENIGN	EXCISION	LOW CONFIDENCE
8	786	NEVUS(M)	BENIGN	EXCISION	HIGH CONFIDENCE
8	788	SPITZ NEVUS	BENIGN	EXCISION	HIGH CONFIDENCE
8	790	NEVUS(D)	BENIGN	EXCISION	LOW CONFIDENCE
8	796	SEBORRHEIC KERATOSIS	BENIGN	NON EXCISION	HIGH CONFIDENCE
8	800	NEVUS(D)	BENIGN	EXCISION	HIGH CONFIDENCE
8	810	NEVUS(M)	BENIGN	NON EXCISION	HIGH CONFIDENCE
8	812	NEVUS(M)	BENIGN	NON EXCISION	LOW CONFIDENCE
8	814	NEVUS(E)	BENIGN	NON EXCISION	HIGH CONFIDENCE
8	818	NEVUS(E)	BENIGN	NON EXCISION	HIGH CONFIDENCE
8	824	NEVUS(E)	BENIGN	NON EXCISION	HIGH CONFIDENCE
8	825	NEVUS(E)	BENIGN	NON EXCISION	HIGH CONFIDENCE
8	828	NEVUS(D)	BENIGN	NON EXCISION	HIGH CONFIDENCE
8	833	BASAL CELL CARCINOMA	MALIGNANT	EXCISION	HIGH CONFIDENCE
8	838	NEVUS(D)	BENIGN	EXCISION	HIGH CONFIDENCE
8	844	NEVUS(E)	BENIGN	EXCISION	LOW CONFIDENCE
8	848	NEVUS(D)	BENIGN	EXCISION	HIGH CONFIDENCE
8	859	NEVUS(M)	BENIGN	EXCISION	HIGH CONFIDENCE
8	861	NEVUS(D)	BENIGN	EXCISION	HIGH CONFIDENCE
8	863	NEVUS(D)	BENIGN	EXCISION	HIGH CONFIDENCE
8	871	NEVUS(E)	BENIGN	NON EXCISION	HIGH CONFIDENCE
8	891	NEVUS(D)	BENIGN	EXCISION	HIGH CONFIDENCE
8	902	NEVUS(E)	BENIGN	NON EXCISION	HIGH CONFIDENCE
8	903	NEVUS(E)	BENIGN	NON EXCISION	HIGH CONFIDENCE
8	912	NEVUS(E)	BENIGN	NON EXCISION	HIGH CONFIDENCE
8	930	NEVUS(E)	BENIGN	NON EXCISION	HIGH CONFIDENCE
8	932	NEVUS(D)	BENIGN	EXCISION	LOW CONFIDENCE
8	936	BASAL CELL CARCINOMA	MALIGNANT	EXCISION	HIGH CONFIDENCE
8	941	NEVUS(M)	BENIGN	EXCISION	HIGH CONFIDENCE
8	944	SQUAMOUS CELL CARCINOMA	MALIGNANT	EXCISION	HIGH CONFIDENCE
8	956	NEVUS(M)	BENIGN	NON EXCISION	HIGH CONFIDENCE
8	962	NEVUS(M)	BENIGN	EXCISION	HIGH CONFIDENCE
8	965	NEVUS(E)	BENIGN	NON EXCISION	HIGH CONFIDENCE
8	966	DERMATOFIBROMA	BENIGN	NON EXCISION	HIGH CONFIDENCE
8	967	DERMATOFIBROMA	BENIGN	NON EXCISION	HIGH CONFIDENCE
8	978	BASAL CELL CARCINOMA	MALIGNANT	EXCISION	HIGH CONFIDENCE
8	981	NEVUS(M)	BENIGN	NON EXCISION	HIGH CONFIDENCE
8	993	MELANOMA	MALIGNANT	EXCISION	HIGH CONFIDENCE
8	996	MELANOMA	MALIGNANT	EXCISION	HIGH CONFIDENCE
9	7	NEVUS(M)	BENIGN	NON EXCISION	HIGH CONFIDENCE
9	26	NEVUS(M)	BENIGN	NON EXCISION	HIGH CONFIDENCE
9	42	NEVUS(D)	BENIGN	NON EXCISION	LOW CONFIDENCE
9	43	SPITZ NEVUS	BENIGN	NON EXCISION	LOW CONFIDENCE
9	49	MELANOMA	MALIGNANT	EXCISION	HIGH CONFIDENCE
9	51	NEVUS(M)	BENIGN	NON EXCISION	HIGH CONFIDENCE
9	56	MELANOMA	MALIGNANT	EXCISION	HIGH CONFIDENCE
9	59	SEBORRHEIC KERATOSIS	BENIGN	NON EXCISION	HIGH CONFIDENCE
9	64	NEVUS(M)	BENIGN	EXCISION	LOW CONFIDENCE
9	65	NEVUS(M)	BENIGN	NON EXCISION	HIGH CONFIDENCE
9	81	BASAL CELL CARCINOMA	MALIGNANT	EXCISION	LOW CONFIDENCE
9	83	NEVUS(E)	BENIGN	NON EXCISION	HIGH CONFIDENCE
9	88	NEVUS(M)	BENIGN	NON EXCISION	HIGH CONFIDENCE
9	89	NEVUS(D)	BENIGN	EXCISION	HIGH CONFIDENCE
9	90	NEVUS(M)	BENIGN	NON EXCISION	HIGH CONFIDENCE
9	91	NEVUS(M)	BENIGN	NON EXCISION	HIGH CONFIDENCE
9	102	NEVUS(E)	BENIGN	NON EXCISION	HIGH CONFIDENCE
9	104	NEVUS(M)	BENIGN	NON EXCISION	HIGH CONFIDENCE
9	109	NEVUS(M)	BENIGN	NON EXCISION	HIGH CONFIDENCE
9	112	MELANOMA	MALIGNANT	EXCISION	HIGH CONFIDENCE
9	113	SPITZ NEVUS	BENIGN	EXCISION	HIGH CONFIDENCE
9	121	SEBORRHEIC KERATOSIS	BENIGN	NON EXCISION	HIGH CONFIDENCE
9	122	SPITZ NEVUS	BENIGN	EXCISION	LOW CONFIDENCE
9	123	SOLAR KERATOSIS / LPLK	BENIGN	EXCISION	LOW CONFIDENCE
9	126	NEVUS(M)	BENIGN	NON EXCISION	HIGH CONFIDENCE
9	141	NEVUS(M)	BENIGN	NON EXCISION	HIGH CONFIDENCE
9	143	NEVUS(M)	BENIGN	EXCISION	HIGH CONFIDENCE
9	144	NEVUS(M)	BENIGN	EXCISION	HIGH CONFIDENCE
9	162	SOLAR KERATOSIS / LPLK	BENIGN	NON EXCISION	HIGH CONFIDENCE
9	173	NEVUS(M)	BENIGN	NON EXCISION	HIGH CONFIDENCE
9	176	SOLAR KERATOSIS / LPLK	BENIGN	NON EXCISION	HIGH CONFIDENCE
9	178	BASAL CELL CARCINOMA	MALIGNANT	EXCISION	HIGH CONFIDENCE
9	189	NEVUS(M)	BENIGN	NON EXCISION	HIGH CONFIDENCE
9	190	DERMATOFIBROMA	BENIGN	NON EXCISION	HIGH CONFIDENCE
9	192	NEVUS(M)	BENIGN	NON EXCISION	HIGH CONFIDENCE
9	193	NEVUS(E)	BENIGN	NON EXCISION	HIGH CONFIDENCE
9	197	NEVUS(M)	BENIGN	NON EXCISION	HIGH CONFIDENCE
9	200	NEVUS(D)	BENIGN	NON EXCISION	HIGH CONFIDENCE
9	212	NEVUS(M)	BENIGN	NON EXCISION	HIGH CONFIDENCE
9	213	NEVUS(M)	BENIGN	NON EXCISION	HIGH CONFIDENCE
9	214	NEVUS(E)	BENIGN	NON EXCISION	HIGH CONFIDENCE
9	216	NEVUS(D)	BENIGN	NON EXCISION	LOW CONFIDENCE
9	223	NEVUS(M)	BENIGN	NON EXCISION	HIGH CONFIDENCE
9	224	NEVUS(M)	BENIGN	NON EXCISION	HIGH CONFIDENCE
9	233	NEVUS(M)	BENIGN	NON EXCISION	HIGH CONFIDENCE
9	241	NEVUS(M)	BENIGN	NON EXCISION	HIGH CONFIDENCE
9	259	BASAL CELL CARCINOMA	MALIGNANT	EXCISION	HIGH CONFIDENCE
9	268	NEVUS(E)	BENIGN	NON EXCISION	HIGH CONFIDENCE
9	272	NEVUS(E)	BENIGN	NON EXCISION	HIGH CONFIDENCE
9	274	MELANOMA IN SITU	MALIGNANT	EXCISION	HIGH CONFIDENCE
9	283	MELANOMA	MALIGNANT	EXCISION	HIGH CONFIDENCE
9	288	NEVUS(M)	BENIGN	EXCISION	HIGH CONFIDENCE
9	292	NEVUS(E)	BENIGN	EXCISION	HIGH CONFIDENCE
9	295	NEVUS(M)	BENIGN	NON EXCISION	HIGH CONFIDENCE
9	297	NEVUS(D)	BENIGN	NON EXCISION	HIGH CONFIDENCE
9	305	NEVUS(E)	BENIGN	NON EXCISION	HIGH CONFIDENCE
9	307	NEVUS(E)	BENIGN	NON EXCISION	HIGH CONFIDENCE
9	318	NEVUS(M)	BENIGN	NON EXCISION	HIGH CONFIDENCE
9	323	NEVUS(M)	BENIGN	NON EXCISION	LOW CONFIDENCE
9	328	NEVUS(M)	BENIGN	NON EXCISION	LOW CONFIDENCE
9	332	SEBORRHEIC KERATOSIS	BENIGN	NON EXCISION	HIGH CONFIDENCE
9	334	NEVUS(E)	BENIGN	NON EXCISION	HIGH CONFIDENCE
9	344	MELANOMA	MALIGNANT	EXCISION	HIGH CONFIDENCE
9	349	NEVUS(M)	BENIGN	NON EXCISION	HIGH CONFIDENCE
9	351	NEVUS(M)	BENIGN	NON EXCISION	HIGH CONFIDENCE
9	353	NEVUS(E)	BENIGN	NON EXCISION	HIGH CONFIDENCE
9	361	NEVUS(M)	BENIGN	NON EXCISION	HIGH CONFIDENCE
9	366	NEVUS(M)	BENIGN	NON EXCISION	HIGH CONFIDENCE
9	376	NEVUS(M)	BENIGN	NON EXCISION	HIGH CONFIDENCE
9	381	NEVUS(M)	BENIGN	EXCISION	LOW CONFIDENCE
9	384	NEVUS(M)	BENIGN	NON EXCISION	HIGH CONFIDENCE
9	388	NEVUS(M)	BENIGN	NON EXCISION	HIGH CONFIDENCE
9	394	NEVUS(E)	BENIGN	NON EXCISION	HIGH CONFIDENCE
9	398	BASAL CELL CARCINOMA	MALIGNANT	EXCISION	HIGH CONFIDENCE
9	399	NEVUS(E)	BENIGN	NON EXCISION	HIGH CONFIDENCE
9	407	NEVUS(E)	BENIGN	NON EXCISION	HIGH CONFIDENCE
9	408	NEVUS(M)	BENIGN	NON EXCISION	HIGH CONFIDENCE
9	421	NEVUS(E)	BENIGN	NON EXCISION	HIGH CONFIDENCE
9	430	NEVUS(E)	BENIGN	NON EXCISION	HIGH CONFIDENCE
9	432	NEVUS(E)	BENIGN	NON EXCISION	LOW CONFIDENCE
9	436	MELANOMA	MALIGNANT	EXCISION	HIGH CONFIDENCE
9	437	NEVUS(M)	BENIGN	NON EXCISION	HIGH CONFIDENCE
9	440	SEBORRHEIC KERATOSIS	BENIGN	EXCISION	HIGH CONFIDENCE
9	443	MELANOMA IN SITU	MALIGNANT	EXCISION	HIGH CONFIDENCE
9	445	NEVUS(M)	BENIGN	NON EXCISION	HIGH CONFIDENCE
9	450	BASAL CELL CARCINOMA	MALIGNANT	EXCISION	HIGH CONFIDENCE
9	463	NEVUS(D)	BENIGN	EXCISION	HIGH CONFIDENCE
9	472	NEVUS(D)	BENIGN	NON EXCISION	HIGH CONFIDENCE
9	487	NEVUS(D)	BENIGN	EXCISION	LOW CONFIDENCE
9	490	NEVUS(E)	BENIGN	NON EXCISION	HIGH CONFIDENCE
9	493	NEVUS(M)	BENIGN	NON EXCISION	HIGH CONFIDENCE
9	500	NEVUS(M)	BENIGN	NON EXCISION	LOW CONFIDENCE
9	501	NEVUS(M)	BENIGN	NON EXCISION	HIGH CONFIDENCE
9	505	NEVUS(E)	BENIGN	NON EXCISION	HIGH CONFIDENCE
9	509	NEVUS(M)	BENIGN	NON EXCISION	HIGH CONFIDENCE
9	520	MELANOMA IN SITU - LENTIGO MALIGNA TYPE	MALIGNANT	EXCISION	HIGH CONFIDENCE
9	534	SOLAR KERATOSIS / LPLK	BENIGN	NON EXCISION	LOW CONFIDENCE
9	540	NEVUS(E)	BENIGN	NON EXCISION	HIGH CONFIDENCE
9	548	MELANOMA	MALIGNANT	EXCISION	HIGH CONFIDENCE
9	552	MELANOMA	MALIGNANT	EXCISION	LOW CONFIDENCE
9	557	NEVUS(E)	BENIGN	NON EXCISION	HIGH CONFIDENCE
9	558	NEVUS(M)	BENIGN	NON EXCISION	HIGH CONFIDENCE
9	560	NEVUS(E)	BENIGN	NON EXCISION	HIGH CONFIDENCE
9	563	NEVUS(M)	BENIGN	NON EXCISION	HIGH CONFIDENCE
9	565	NEVUS(E)	BENIGN	EXCISION	HIGH CONFIDENCE
9	570	NEVUS(E)	BENIGN	NON EXCISION	HIGH CONFIDENCE
9	573	NEVUS(M)	BENIGN	NON EXCISION	HIGH CONFIDENCE
9	576	MELANOMA	MALIGNANT	EXCISION	HIGH CONFIDENCE
9	582	NEVUS(D)	BENIGN	NON EXCISION	HIGH CONFIDENCE
9	585	NEVUS(D)	BENIGN	EXCISION	LOW CONFIDENCE
9	593	NEVUS(D)	BENIGN	NON EXCISION	HIGH CONFIDENCE
9	602	NEVUS(E)	BENIGN	NON EXCISION	HIGH CONFIDENCE
9	605	BASAL CELL CARCINOMA	MALIGNANT	EXCISION	HIGH CONFIDENCE
9	609	NEVUS(M)	BENIGN	NON EXCISION	HIGH CONFIDENCE
9	610	NEVUS(E)	BENIGN	NON EXCISION	HIGH CONFIDENCE
9	612	NEVUS(D)	BENIGN	NON EXCISION	HIGH CONFIDENCE
9	616	NEVUS(M)	BENIGN	NON EXCISION	HIGH CONFIDENCE
9	618	NEVUS(M)	BENIGN	EXCISION	HIGH CONFIDENCE
9	626	NEVUS(M)	BENIGN	NON EXCISION	HIGH CONFIDENCE
9	627	NEVUS(M)	BENIGN	NON EXCISION	LOW CONFIDENCE
9	632	MELANOMA IN SITU - LENTIGO MALIGNA TYPE	MALIGNANT	EXCISION	HIGH CONFIDENCE
9	641	SQUAMOUS CELL CARCINOMA	MALIGNANT	NON EXCISION	LOW CONFIDENCE
9	647	NEVUS(M)	BENIGN	NON EXCISION	HIGH CONFIDENCE
9	651	NEVUS(E)	BENIGN	NON EXCISION	HIGH CONFIDENCE
9	656	NEVUS(E)	BENIGN	NON EXCISION	HIGH CONFIDENCE
9	660	BASAL CELL CARCINOMA	MALIGNANT	EXCISION	HIGH CONFIDENCE
9	665	SOLAR KERATOSIS / LPLK	BENIGN	EXCISION	HIGH CONFIDENCE
9	666	BASAL CELL CARCINOMA	MALIGNANT	EXCISION	HIGH CONFIDENCE
9	667	BASAL CELL CARCINOMA	MALIGNANT	EXCISION	HIGH CONFIDENCE
9	679	NEVUS(M)	BENIGN	EXCISION	HIGH CONFIDENCE
9	689	NEVUS(M)	BENIGN	NON EXCISION	HIGH CONFIDENCE
9	694	NEVUS(E)	BENIGN	NON EXCISION	HIGH CONFIDENCE
9	698	NEVUS(D)	BENIGN	NON EXCISION	HIGH CONFIDENCE
9	702	BASAL CELL CARCINOMA	MALIGNANT	EXCISION	LOW CONFIDENCE
9	706	SPITZ NEVUS	BENIGN	NON EXCISION	HIGH CONFIDENCE
9	710	SQUAMOUS CELL CARCINOMA	MALIGNANT	NON EXCISION	HIGH CONFIDENCE
9	712	SEBORRHEIC KERATOSIS	BENIGN	NON EXCISION	HIGH CONFIDENCE
9	734	NEVUS(D)	BENIGN	NON EXCISION	LOW CONFIDENCE
9	737	BASAL CELL CARCINOMA	MALIGNANT	EXCISION	HIGH CONFIDENCE
9	742	SPITZ NEVUS	BENIGN	EXCISION	HIGH CONFIDENCE
9	746	MELANOMA	MALIGNANT	EXCISION	HIGH CONFIDENCE
9	753	NEVUS(E)	BENIGN	NON EXCISION	HIGH CONFIDENCE
9	756	NEVUS(M)	BENIGN	NON EXCISION	HIGH CONFIDENCE
9	761	MELANOMA IN SITU - LENTIGO MALIGNA TYPE	MALIGNANT	EXCISION	HIGH CONFIDENCE
9	762	HEMANGIOMA	BENIGN	NON EXCISION	HIGH CONFIDENCE
9	767	NEVUS(E)	BENIGN	NON EXCISION	HIGH CONFIDENCE
9	774	SEBORRHEIC KERATOSIS	BENIGN	NON EXCISION	HIGH CONFIDENCE
9	778	NEVUS(M)	BENIGN	NON EXCISION	HIGH CONFIDENCE
9	781	NEVUS(M)	BENIGN	NON EXCISION	HIGH CONFIDENCE
9	784	NEVUS(D)	BENIGN	EXCISION	LOW CONFIDENCE
9	791	NEVUS(E)	BENIGN	NON EXCISION	HIGH CONFIDENCE
9	795	DERMATOFIBROMA	BENIGN	NON EXCISION	HIGH CONFIDENCE
9	801	BASAL CELL CARCINOMA	MALIGNANT	EXCISION	HIGH CONFIDENCE
9	805	NEVUS(M)	BENIGN	NON EXCISION	HIGH CONFIDENCE
9	807	NEVUS(D)	BENIGN	EXCISION	LOW CONFIDENCE
9	811	NEVUS(D)	BENIGN	NON EXCISION	LOW CONFIDENCE
9	822	BASAL CELL CARCINOMA	MALIGNANT	NON EXCISION	HIGH CONFIDENCE
9	840	NEVUS(E)	BENIGN	NON EXCISION	HIGH CONFIDENCE
9	841	NEVUS(M)	BENIGN	NON EXCISION	HIGH CONFIDENCE
9	843	SEBORRHEIC KERATOSIS	BENIGN	NON EXCISION	HIGH CONFIDENCE
9	846	MELANOMA	MALIGNANT	NON EXCISION	LOW CONFIDENCE
9	847	NEVUS(E)	BENIGN	NON EXCISION	HIGH CONFIDENCE
9	849	BASAL CELL CARCINOMA	MALIGNANT	EXCISION	HIGH CONFIDENCE
9	850	BASAL CELL CARCINOMA	MALIGNANT	NON EXCISION	HIGH CONFIDENCE
9	854	NEVUS(D)	BENIGN	NON EXCISION	HIGH CONFIDENCE
9	864	NEVUS(M)	BENIGN	NON EXCISION	HIGH CONFIDENCE
9	868	NEVUS(M)	BENIGN	NON EXCISION	HIGH CONFIDENCE
9	874	NEVUS(E)	BENIGN	NON EXCISION	HIGH CONFIDENCE
9	880	NEVUS(E)	BENIGN	NON EXCISION	HIGH CONFIDENCE
9	883	NEVUS(D)	BENIGN	EXCISION	LOW CONFIDENCE
9	886	NEVUS(D)	BENIGN	NON EXCISION	HIGH CONFIDENCE
9	892	NEVUS(M)	BENIGN	EXCISION	LOW CONFIDENCE
9	901	NEVUS(E)	BENIGN	NON EXCISION	HIGH CONFIDENCE
9	906	NEVUS(D)	BENIGN	NON EXCISION	LOW CONFIDENCE
9	908	NEVUS(E)	BENIGN	NON EXCISION	HIGH CONFIDENCE
9	910	NEVUS(D)	BENIGN	NON EXCISION	HIGH CONFIDENCE
9	913	NEVUS(E)	BENIGN	NON EXCISION	HIGH CONFIDENCE
9	915	NEVUS(M)	BENIGN	NON EXCISION	HIGH CONFIDENCE
9	918	SOLAR KERATOSIS / LPLK	BENIGN	NON EXCISION	HIGH CONFIDENCE
9	920	NEVUS(E)	BENIGN	NON EXCISION	HIGH CONFIDENCE
9	922	NEVUS(E)	BENIGN	NON EXCISION	HIGH CONFIDENCE
9	923	NEVUS(D)	BENIGN	NON EXCISION	LOW CONFIDENCE
9	933	SEBORRHEIC KERATOSIS	BENIGN	NON EXCISION	HIGH CONFIDENCE
9	935	MELANOMA	MALIGNANT	EXCISION	HIGH CONFIDENCE
9	939	SEBORRHEIC KERATOSIS	BENIGN	EXCISION	LOW CONFIDENCE
9	945	NEVUS(D)	BENIGN	EXCISION	HIGH CONFIDENCE
9	953	NEVUS(D)	BENIGN	EXCISION	HIGH CONFIDENCE
9	954	NEVUS(M)	BENIGN	NON EXCISION	HIGH CONFIDENCE
9	955	NEVUS(D)	BENIGN	EXCISION	HIGH CONFIDENCE
9	957	NEVUS(M)	BENIGN	NON EXCISION	HIGH CONFIDENCE
9	958	BASAL CELL CARCINOMA	MALIGNANT	EXCISION	HIGH CONFIDENCE
9	973	MELANOMA	MALIGNANT	EXCISION	HIGH CONFIDENCE
9	975	NEVUS(E)	BENIGN	NON EXCISION	HIGH CONFIDENCE
9	980	BASAL CELL CARCINOMA	MALIGNANT	EXCISION	HIGH CONFIDENCE
9	984	MELANOMA	MALIGNANT	EXCISION	HIGH CONFIDENCE
9	985	NEVUS(M)	BENIGN	NON EXCISION	HIGH CONFIDENCE
9	989	BASAL CELL CARCINOMA	MALIGNANT	EXCISION	HIGH CONFIDENCE
9	994	MELANOMA	MALIGNANT	EXCISION	HIGH CONFIDENCE
9	995	MELANOMA IN SITU	MALIGNANT	NON EXCISION	HIGH CONFIDENCE
9	997	BASAL CELL CARCINOMA	MALIGNANT	EXCISION	HIGH CONFIDENCE
10	2	NEVUS(M)	BENIGN	NON EXCISION	HIGH CONFIDENCE
10	3	SEBORRHEIC KERATOSIS	BENIGN	NON EXCISION	HIGH CONFIDENCE
10	11	NEVUS(D)	BENIGN	NON EXCISION	HIGH CONFIDENCE
10	20	NEVUS(M)	BENIGN	NON EXCISION	HIGH CONFIDENCE
10	22	MELANOMA	MALIGNANT	EXCISION	HIGH CONFIDENCE
10	33	NEVUS(E)	BENIGN	NON EXCISION	HIGH CONFIDENCE
10	37	NEVUS(E)	BENIGN	NON EXCISION	HIGH CONFIDENCE
10	53	NEVUS(E)	BENIGN	NON EXCISION	HIGH CONFIDENCE
10	55	NEVUS(D)	BENIGN	NON EXCISION	LOW CONFIDENCE
10	63	SEBORRHEIC KERATOSIS	BENIGN	NON EXCISION	HIGH CONFIDENCE
10	68	MELANOMA IN SITU	MALIGNANT	EXCISION	LOW CONFIDENCE
10	93	NEVUS(D)	BENIGN	EXCISION	HIGH CONFIDENCE
10	96	SEBORRHEIC KERATOSIS	BENIGN	NON EXCISION	HIGH CONFIDENCE
10	99	NEVUS(M)	BENIGN	NON EXCISION	HIGH CONFIDENCE
10	100	NEVUS(D)	BENIGN	NON EXCISION	LOW CONFIDENCE
10	111	NEVUS(M)	BENIGN	NON EXCISION	HIGH CONFIDENCE
10	118	BASAL CELL CARCINOMA	MALIGNANT	EXCISION	HIGH CONFIDENCE
10	119	NEVUS(D)	BENIGN	EXCISION	LOW CONFIDENCE
10	133	NEVUS(D)	BENIGN	NON EXCISION	HIGH CONFIDENCE
10	140	SEBORRHEIC KERATOSIS	BENIGN	NON EXCISION	HIGH CONFIDENCE
10	145	MELANOMA IN SITU	MALIGNANT	EXCISION	LOW CONFIDENCE
10	146	NEVUS(M)	BENIGN	NON EXCISION	HIGH CONFIDENCE
10	147	NEVUS(E)	BENIGN	NON EXCISION	HIGH CONFIDENCE
10	149	NEVUS(E)	BENIGN	NON EXCISION	HIGH CONFIDENCE
10	151	NEVUS(M)	BENIGN	NON EXCISION	HIGH CONFIDENCE
10	152	NEVUS(M)	BENIGN	NON EXCISION	HIGH CONFIDENCE
10	155	NEVUS(E)	BENIGN	NON EXCISION	HIGH CONFIDENCE
10	163	SOLAR KERATOSIS / LPLK	BENIGN	NON EXCISION	HIGH CONFIDENCE
10	166	NEVUS(M)	BENIGN	EXCISION	LOW CONFIDENCE
10	170	NEVUS(M)	BENIGN	NON EXCISION	HIGH CONFIDENCE
10	171	NEVUS(M)	BENIGN	NON EXCISION	LOW CONFIDENCE
10	177	BASAL CELL CARCINOMA	MALIGNANT	EXCISION	HIGH CONFIDENCE
10	182	NEVUS(E)	BENIGN	NON EXCISION	HIGH CONFIDENCE
10	185	NEVUS(E)	BENIGN	NON EXCISION	HIGH CONFIDENCE
10	195	NEVUS(E)	BENIGN	NON EXCISION	HIGH CONFIDENCE
10	196	NEVUS(M)	BENIGN	NON EXCISION	HIGH CONFIDENCE
10	203	NEVUS(E)	BENIGN	NON EXCISION	HIGH CONFIDENCE
10	204	other	BENIGN	NON EXCISION	HIGH CONFIDENCE
10	205	NEVUS(M)	BENIGN	EXCISION	LOW CONFIDENCE
10	217	NEVUS(E)	BENIGN	NON EXCISION	HIGH CONFIDENCE
10	218	NEVUS(E)	BENIGN	EXCISION	LOW CONFIDENCE
10	221	NEVUS(D)	BENIGN	NON EXCISION	LOW CONFIDENCE
10	226	NEVUS(E)	BENIGN	EXCISION	HIGH CONFIDENCE
10	227	NEVUS(M)	BENIGN	NON EXCISION	HIGH CONFIDENCE
10	230	NEVUS(D)	BENIGN	NON EXCISION	LOW CONFIDENCE
10	232	NEVUS(E)	BENIGN	NON EXCISION	HIGH CONFIDENCE
10	236	NEVUS(D)	BENIGN	EXCISION	LOW CONFIDENCE
10	240	MELANOMA IN SITU	MALIGNANT	NON EXCISION	LOW CONFIDENCE
10	242	NEVUS(M)	BENIGN	EXCISION	LOW CONFIDENCE
10	243	NEVUS(M)	BENIGN	EXCISION	HIGH CONFIDENCE
10	247	NEVUS(M)	BENIGN	NON EXCISION	HIGH CONFIDENCE
10	253	BASAL CELL CARCINOMA	MALIGNANT	EXCISION	HIGH CONFIDENCE
10	258	NEVUS(D)	BENIGN	EXCISION	HIGH CONFIDENCE
10	262	NEVUS(E)	BENIGN	NON EXCISION	HIGH CONFIDENCE
10	267	NEVUS(M)	BENIGN	NON EXCISION	LOW CONFIDENCE
10	273	NEVUS(E)	BENIGN	NON EXCISION	HIGH CONFIDENCE
10	275	NEVUS(E)	BENIGN	NON EXCISION	HIGH CONFIDENCE
10	276	NEVUS(E)	BENIGN	NON EXCISION	HIGH CONFIDENCE
10	278	NEVUS(E)	BENIGN	NON EXCISION	HIGH CONFIDENCE
10	290	NEVUS(E)	BENIGN	EXCISION	LOW CONFIDENCE
10	293	NEVUS(D)	BENIGN	EXCISION	HIGH CONFIDENCE
10	298	MELANOMA IN SITU - LENTIGO MALIGNA TYPE	MALIGNANT	EXCISION	HIGH CONFIDENCE
10	303	NEVUS(M)	BENIGN	NON EXCISION	HIGH CONFIDENCE
10	313	NEVUS(M)	BENIGN	NON EXCISION	HIGH CONFIDENCE
10	314	NEVUS(M)	BENIGN	NON EXCISION	HIGH CONFIDENCE
10	316	BASAL CELL CARCINOMA	MALIGNANT	EXCISION	HIGH CONFIDENCE
10	319	NEVUS(D)	BENIGN	EXCISION	LOW CONFIDENCE
10	338	NEVUS(D)	BENIGN	EXCISION	HIGH CONFIDENCE
10	339	NEVUS(M)	BENIGN	NON EXCISION	HIGH CONFIDENCE
10	340	NEVUS(M)	BENIGN	NON EXCISION	HIGH CONFIDENCE
10	342	NEVUS(M)	BENIGN	NON EXCISION	HIGH CONFIDENCE
10	348	NEVUS(E)	BENIGN	NON EXCISION	HIGH CONFIDENCE
10	352	NEVUS(E)	BENIGN	NON EXCISION	HIGH CONFIDENCE
10	355	NEVUS(M)	BENIGN	EXCISION	LOW CONFIDENCE
10	363	NEVUS(D)	BENIGN	NON EXCISION	HIGH CONFIDENCE
10	368	NEVUS(E)	BENIGN	NON EXCISION	HIGH CONFIDENCE
10	370	NEVUS(E)	BENIGN	NON EXCISION	HIGH CONFIDENCE
10	373	NEVUS(M)	BENIGN	NON EXCISION	HIGH CONFIDENCE
10	374	NEVUS(E)	BENIGN	EXCISION	LOW CONFIDENCE
10	377	NEVUS(M)	BENIGN	NON EXCISION	HIGH CONFIDENCE
10	379	NEVUS(M)	BENIGN	NON EXCISION	HIGH CONFIDENCE
10	387	NEVUS(M)	BENIGN	NON EXCISION	HIGH CONFIDENCE
10	393	NEVUS(E)	BENIGN	NON EXCISION	HIGH CONFIDENCE
10	397	NEVUS(E)	BENIGN	NON EXCISION	LOW CONFIDENCE
10	401	BASAL CELL CARCINOMA	MALIGNANT	EXCISION	HIGH CONFIDENCE
10	410	NEVUS(D)	BENIGN	EXCISION	LOW CONFIDENCE
10	414	NEVUS(M)	BENIGN	EXCISION	LOW CONFIDENCE
10	415	NEVUS(M)	BENIGN	EXCISION	HIGH CONFIDENCE
10	420	NEVUS(M)	BENIGN	NON EXCISION	HIGH CONFIDENCE
10	426	NEVUS(M)	BENIGN	NON EXCISION	HIGH CONFIDENCE
10	439	NEVUS(E)	BENIGN	NON EXCISION	HIGH CONFIDENCE
10	442	NEVUS(M)	BENIGN	NON EXCISION	HIGH CONFIDENCE
10	454	NEVUS(M)	BENIGN	NON EXCISION	HIGH CONFIDENCE
10	455	NEVUS(D)	BENIGN	NON EXCISION	HIGH CONFIDENCE
10	457	NEVUS(M)	BENIGN	EXCISION	HIGH CONFIDENCE
10	458	NEVUS(M)	BENIGN	NON EXCISION	HIGH CONFIDENCE
10	461	NEVUS(E)	BENIGN	NON EXCISION	HIGH CONFIDENCE
10	467	NEVUS(M)	BENIGN	NON EXCISION	LOW CONFIDENCE
10	470	NEVUS(D)	BENIGN	NON EXCISION	LOW CONFIDENCE
10	477	NEVUS(D)	BENIGN	EXCISION	HIGH CONFIDENCE
10	485	NEVUS(D)	BENIGN	NON EXCISION	HIGH CONFIDENCE
10	494	NEVUS(D)	BENIGN	NON EXCISION	LOW CONFIDENCE
10	499	NEVUS(M)	BENIGN	EXCISION	LOW CONFIDENCE
10	507	NEVUS(M)	BENIGN	EXCISION	HIGH CONFIDENCE
10	517	NEVUS(D)	BENIGN	NON EXCISION	HIGH CONFIDENCE
10	518	NEVUS(E)	BENIGN	NON EXCISION	HIGH CONFIDENCE
10	536	NEVUS(D)	BENIGN	NON EXCISION	LOW CONFIDENCE
10	539	NEVUS(E)	BENIGN	NON EXCISION	HIGH CONFIDENCE
10	547	NEVUS(E)	BENIGN	NON EXCISION	HIGH CONFIDENCE
10	559	NEVUS(M)	BENIGN	NON EXCISION	HIGH CONFIDENCE
10	562	NEVUS(D)	BENIGN	EXCISION	HIGH CONFIDENCE
10	572	NEVUS(E)	BENIGN	NON EXCISION	HIGH CONFIDENCE
10	586	MELANOMA	MALIGNANT	NON EXCISION	HIGH CONFIDENCE
10	588	NEVUS(E)	BENIGN	NON EXCISION	HIGH CONFIDENCE
10	590	NEVUS(E)	BENIGN	EXCISION	HIGH CONFIDENCE
10	592	NEVUS(E)	BENIGN	NON EXCISION	HIGH CONFIDENCE
10	594	NEVUS(M)	BENIGN	NON EXCISION	HIGH CONFIDENCE
10	596	NEVUS(M)	BENIGN	NON EXCISION	HIGH CONFIDENCE
10	597	NEVUS(M)	BENIGN	EXCISION	LOW CONFIDENCE
10	603	NEVUS(E)	BENIGN	NON EXCISION	HIGH CONFIDENCE
10	604	BASAL CELL CARCINOMA	MALIGNANT	EXCISION	HIGH CONFIDENCE
10	617	NEVUS(D)	BENIGN	NON EXCISION	HIGH CONFIDENCE
10	621	NEVUS(D)	BENIGN	NON EXCISION	HIGH CONFIDENCE
10	624	NEVUS(E)	BENIGN	NON EXCISION	HIGH CONFIDENCE
10	625	DERMATOFIBROMA	BENIGN	EXCISION	LOW CONFIDENCE
10	630	MELANOMA IN SITU - LENTIGO MALIGNA TYPE	MALIGNANT	EXCISION	LOW CONFIDENCE
10	646	NEVUS(M)	BENIGN	NON EXCISION	HIGH CONFIDENCE
10	650	NEVUS(M)	BENIGN	NON EXCISION	LOW CONFIDENCE
10	652	NEVUS(D)	BENIGN	NON EXCISION	HIGH CONFIDENCE
10	653	NEVUS(D)	BENIGN	EXCISION	HIGH CONFIDENCE
10	654	BASAL CELL CARCINOMA	MALIGNANT	EXCISION	HIGH CONFIDENCE
10	658	NEVUS(M)	BENIGN	EXCISION	HIGH CONFIDENCE
10	659	MELANOMA IN SITU	MALIGNANT	EXCISION	LOW CONFIDENCE
10	673	NEVUS(D)	BENIGN	EXCISION	HIGH CONFIDENCE
10	675	HEMANGIOMA	BENIGN	NON EXCISION	HIGH CONFIDENCE
10	684	NEVUS(M)	BENIGN	NON EXCISION	HIGH CONFIDENCE
10	685	NEVUS(E)	BENIGN	NON EXCISION	HIGH CONFIDENCE
10	700	NEVUS(D)	BENIGN	NON EXCISION	HIGH CONFIDENCE
10	701	NEVUS(D)	BENIGN	NON EXCISION	HIGH CONFIDENCE
10	705	NEVUS(E)	BENIGN	NON EXCISION	HIGH CONFIDENCE
10	715	NEVUS(E)	BENIGN	NON EXCISION	HIGH CONFIDENCE
10	717	BASAL CELL CARCINOMA	MALIGNANT	EXCISION	HIGH CONFIDENCE
10	718	NEVUS(M)	BENIGN	NON EXCISION	HIGH CONFIDENCE
10	719	BASAL CELL CARCINOMA	MALIGNANT	EXCISION	HIGH CONFIDENCE
10	720	NEVUS(E)	BENIGN	NON EXCISION	HIGH CONFIDENCE
10	721	NEVUS(D)	BENIGN	NON EXCISION	HIGH CONFIDENCE
10	728	DERMATOFIBROMA	BENIGN	NON EXCISION	HIGH CONFIDENCE
10	729	NEVUS(E)	BENIGN	NON EXCISION	HIGH CONFIDENCE
10	730	NEVUS(E)	BENIGN	NON EXCISION	HIGH CONFIDENCE
10	744	MELANOMA	MALIGNANT	EXCISION	LOW CONFIDENCE
10	752	DERMATOFIBROMA	BENIGN	EXCISION	LOW CONFIDENCE
10	757	NEVUS(E)	BENIGN	NON EXCISION	HIGH CONFIDENCE
10	760	BASAL CELL CARCINOMA	MALIGNANT	EXCISION	HIGH CONFIDENCE
10	763	NEVUS(D)	BENIGN	NON EXCISION	HIGH CONFIDENCE
10	782	NEVUS(M)	BENIGN	NON EXCISION	LOW CONFIDENCE
10	792	NEVUS(M)	BENIGN	EXCISION	HIGH CONFIDENCE
10	799	NEVUS(D)	BENIGN	EXCISION	HIGH CONFIDENCE
10	802	BASAL CELL CARCINOMA	MALIGNANT	EXCISION	HIGH CONFIDENCE
10	806	NEVUS(M)	BENIGN	NON EXCISION	HIGH CONFIDENCE
10	817	NEVUS(D)	BENIGN	EXCISION	HIGH CONFIDENCE
10	820	DERMATOFIBROMA	BENIGN	NON EXCISION	HIGH CONFIDENCE
10	821	BASAL CELL CARCINOMA	MALIGNANT	EXCISION	HIGH CONFIDENCE
10	827	NEVUS(M)	BENIGN	EXCISION	LOW CONFIDENCE
10	835	BASAL CELL CARCINOMA	MALIGNANT	EXCISION	HIGH CONFIDENCE
10	837	MELANOMA IN SITU	MALIGNANT	EXCISION	HIGH CONFIDENCE
10	839	NEVUS(M)	BENIGN	NON EXCISION	HIGH CONFIDENCE
10	842	NEVUS(M)	BENIGN	NON EXCISION	HIGH CONFIDENCE
10	845	SEBORRHEIC KERATOSIS	BENIGN	NON EXCISION	HIGH CONFIDENCE
10	851	NEVUS(E)	BENIGN	NON EXCISION	HIGH CONFIDENCE
10	853	NEVUS(E)	BENIGN	NON EXCISION	HIGH CONFIDENCE
10	865	SQUAMOUS CELL CARCINOMA	MALIGNANT	EXCISION	HIGH CONFIDENCE
10	866	BASAL CELL CARCINOMA	MALIGNANT	EXCISION	HIGH CONFIDENCE
10	872	NEVUS(E)	BENIGN	NON EXCISION	HIGH CONFIDENCE
10	873	NEVUS(M)	BENIGN	NON EXCISION	HIGH CONFIDENCE
10	878	MELANOMA	MALIGNANT	EXCISION	HIGH CONFIDENCE
10	879	NEVUS(M)	BENIGN	NON EXCISION	LOW CONFIDENCE
10	887	SEBORRHEIC KERATOSIS	BENIGN	NON EXCISION	HIGH CONFIDENCE
10	897	NEVUS(E)	BENIGN	NON EXCISION	HIGH CONFIDENCE
10	899	BASAL CELL CARCINOMA	MALIGNANT	EXCISION	LOW CONFIDENCE
10	900	NEVUS(E)	BENIGN	NON EXCISION	HIGH CONFIDENCE
10	904	NEVUS(D)	BENIGN	EXCISION	HIGH CONFIDENCE
10	924	SPITZ NEVUS	BENIGN	EXCISION	LOW CONFIDENCE
10	926	NEVUS(M)	BENIGN	NON EXCISION	HIGH CONFIDENCE
10	927	SEBORRHEIC KERATOSIS	BENIGN	NON EXCISION	HIGH CONFIDENCE
10	934	NEVUS(M)	BENIGN	NON EXCISION	HIGH CONFIDENCE
10	938	NEVUS(E)	BENIGN	NON EXCISION	HIGH CONFIDENCE
10	948	SPITZ NEVUS	BENIGN	EXCISION	HIGH CONFIDENCE
10	951	NEVUS(M)	BENIGN	NON EXCISION	HIGH CONFIDENCE
10	961	BASAL CELL CARCINOMA	MALIGNANT	EXCISION	HIGH CONFIDENCE
10	963	NEVUS(M)	BENIGN	EXCISION	LOW CONFIDENCE
10	972	BASAL CELL CARCINOMA	MALIGNANT	EXCISION	HIGH CONFIDENCE
10	976	NEVUS(E)	BENIGN	NON EXCISION	HIGH CONFIDENCE
10	977	NEVUS(M)	BENIGN	NON EXCISION	HIGH CONFIDENCE
10	979	BASAL CELL CARCINOMA	MALIGNANT	EXCISION	HIGH CONFIDENCE
10	983	SEBORRHEIC KERATOSIS	BENIGN	NON EXCISION	HIGH CONFIDENCE
10	986	NEVUS(M)	BENIGN	NON EXCISION	LOW CONFIDENCE
10	987	NEVUS(M)	BENIGN	NON EXCISION	LOW CONFIDENCE
10	990	NEVUS(D)	BENIGN	EXCISION	LOW CONFIDENCE
10	991	NEVUS(M)	BENIGN	NON EXCISION	LOW CONFIDENCE
[truncated: 1 more rows]
